# Supplementary material for: Poly[[μ-1,4-bis­(imidazol-1-ylmeth­yl)benzene]bis­(μ4-cyclo­hexane-1,4-dicarboxyl­ato)dinickel(II)]
Source: Acta Crystallogr Sect E Struct Rep Online. 2009 Jul 31;65(Pt 8):m1012. doi: 10.1107/S1600536809029249 (PMC2977293; doi:10.1107/S1600536809029249)
Supplement: Supplementary file 1 [file e-65-m1012-sup1.cif]

##############################################################################
###                                                                        ###
###        Electronic paper (Acta Crystallographica Section E)             ###
###                                                                        ###
##############################################################################
#                                                                            #
# This CIF contains the data in a paper accepted for publication in Acta     #
# Crystallographica Section E. It conforms to the requirements of Notes      #
# for Authors for Section E, and has been peer reviewed under the auspices   #
# of the IUCr Commission on Journals.                                        #
#                                                                            #
# Full details of the Crystallographic Information File format               #
# are given in the paper "The Crystallographic Information File (CIF):       #
# a New Standard Archive File for Crystallography" by S. R. Hall, F. H.      #
# Allen and I. D. Brown [Acta Cryst. (1991), A47, 655-685].                  #
#                                                                            #
# The current version of the core CIF dictionary is obtainable from          #
# ftp://ftp.iucr.org/pub/cif_core.dic. The current version number is 2.4.    #
#                                                                            #
# Software is freely available for graphical display of the structure(s) in  #
# this CIF.  For information consult the CIF home page http://www.iucr.org/  #
# cif/home.html                                                              #
#                                                                            #
# This file may be used for bona fide research purposes within the           #
# scientific community so long as proper attribution is given to the journal # 
# article from which it was obtained.                                        #
#                                                                            #
##############################################################################
                                             
data_global
_audit_creation_method     'SHELXL97'
_journal_date_recd_electronic     2009-07-21
_journal_date_accepted     2009-07-23
_journal_name_full     'Acta Crystallographica, Section E'
_journal_year     2009
_journal_volume     65
_journal_issue      8
_journal_page_first     m1012
_journal_page_last     m1012
_journal_paper_category     QM
_journal_coeditor_code     NG2618
_publ_contact_author_name     'Associate Professor Bing-Bing Li'
_publ_contact_author_address
;
Department of Bioengineering,
Henan University of Urban Construction,
Pingdingshan 467000,
People's Republic of China
;
_publ_contact_author_email     libingbinghncj@yahoo.com.cn
_publ_contact_author_fax     '?'
_publ_contact_author_phone     '?'
_publ_section_title
;\
Poly[[\m-1,4-bis(imidazol-1-ylmethyl)benzene]bis(\m~4~-cyclohexane-1,4-\
dicarboxylato)dinickel(II)]
;
loop_
    _publ_author_name
    _publ_author_footnote
    _publ_author_address
    'Bing-Bing Li' .
;
Department of Bioengineering
Henan University of Urban Construction
Pingdingshan 467000
People's Republic of China
and
School of Environmental Science and Engineering
Huazhong University of Science and Technology
Wuhan 430074
People's Republic of China
;
    'Gai-Xia Fang' .
;
Department of Bioengineering
Henan University of Urban Construction
Pingdingshan 467000
People's Republic of China
;
    'Xiao-Na Ji' .
;
Department of Bioengineering
Henan University of Urban Construction
Pingdingshan 467000
People's Republic of China
;
    'Bo Xiao' .
;
School of Environmental Science and Engineering
Huazhong University of Science and Technology
Wuhan 430074
People's Republic of China
;
    'Tiekink, Edward R. T.' .
;
Department of Chemistry
Universidade Federal de S\~ao Carlos
13565-905 S\~ao Carlos
SP
Brazil
;
data_I
_audit_creation_method     SHELXL-97
_chemical_name_systematic
;
Poly[[\m-1,4-bis(imidazol-1-ylmethyl)benzene]bis(\m~4~-cyclohexane-1,4-
dicarboxylato)dinickel(II)]
;
_chemical_name_common     ?
_chemical_formula_moiety     'C30 H34 N4 Ni2 O8'
_chemical_formula_sum     'C30 H34 N4 Ni2 O8'
_chemical_formula_iupac     '[Ni2 (C8 H10 O4)2 (C14 H14 N4)]'
_chemical_formula_weight     696.03
_chemical_melting_point     ?
_symmetry_cell_setting     triclinic
_symmetry_space_group_name_H-M     'P -1'
_symmetry_space_group_name_Hall     '-P 1'
loop_
    _symmetry_equiv_pos_as_xyz
    'x, y, z'
    '-x, -y, -z'
_cell_length_a     8.4966(6)
_cell_length_b     8.8076(6)
_cell_length_c     10.7327(8)
_cell_angle_alpha     93.567(6)
_cell_angle_beta     100.608(6)
_cell_angle_gamma     105.807(6)
_cell_volume     754.22(9)
_cell_formula_units_Z     1
_cell_measurement_reflns_used     3051
_cell_measurement_theta_min     3.0
_cell_measurement_theta_max     26.4
_cell_measurement_temperature     293(2)
_exptl_crystal_description     block
_exptl_crystal_colour     green
_exptl_crystal_size_max     0.31
_exptl_crystal_size_mid     0.22
_exptl_crystal_size_min     0.18
_exptl_crystal_density_diffrn     1.532
_exptl_crystal_density_meas     ?
_exptl_crystal_density_method     'not measured'
_exptl_crystal_F_000     362
_exptl_absorpt_coefficient_mu     1.305
_exptl_absorpt_correction_type     'multi-scan'
_exptl_absorpt_process_details     '(SADABS; Sheldrick, 1996)'
_exptl_absorpt_correction_T_min     0.557
_exptl_absorpt_correction_T_max     0.791
_exptl_special_details
;
;
_diffrn_ambient_temperature     293(2)
_diffrn_radiation_type     MoK\a
_diffrn_radiation_wavelength     0.71073
_diffrn_radiation_source     'fine-focus sealed tube'
_diffrn_radiation_monochromator     graphite
_diffrn_measurement_device_type     'Bruker SMART APEX'
_diffrn_measurement_method     '\f and \w'
_diffrn_detector_area_resol_mean     ?
_diffrn_reflns_number     6115
_diffrn_reflns_av_R_equivalents     0.025
_diffrn_reflns_av_sigmaI/netI     0.031
_diffrn_reflns_theta_min     4.3
_diffrn_reflns_theta_max     25.0
_diffrn_reflns_theta_full     25.0
_diffrn_measured_fraction_theta_max     0.993
_diffrn_measured_fraction_theta_full     0.993
_diffrn_reflns_limit_h_min     -10
_diffrn_reflns_limit_h_max     10
_diffrn_reflns_limit_k_min     -10
_diffrn_reflns_limit_k_max     10
_diffrn_reflns_limit_l_min     -12
_diffrn_reflns_limit_l_max     12
_diffrn_standards_number     0
_diffrn_standards_interval_count     0
_diffrn_standards_interval_time     0
_diffrn_standards_decay_%     0
_refine_special_details
;
 Refinement of F^2^ against ALL reflections.  The weighted R-factor wR and
 goodness of fit S are based on F^2^, conventional R-factors R are based
 on F, with F set to zero for negative F^2^. The threshold expression of
 F^2^ > 2\s(F^2^) is used only for calculating R-factors(gt) etc. and is
 not relevant to the choice of reflections for refinement.  R-factors based
 on F^2^ are statistically about twice as large as those based on F, and R-
 factors based on ALL data will be even larger.
;
_reflns_number_total     2640
_reflns_number_gt     2287
_reflns_threshold_expression     I>2\s(I)
_refine_ls_structure_factor_coef     Fsqd
_refine_ls_matrix_type     full
_refine_ls_R_factor_all     0.060
_refine_ls_R_factor_gt     0.052
_refine_ls_wR_factor_gt     0.136
_refine_ls_wR_factor_ref     0.139
_refine_ls_goodness_of_fit_ref     1.11
_refine_ls_restrained_S_all     1.10
_refine_ls_number_reflns     2640
_refine_ls_number_parameters     224
_refine_ls_number_restraints     36
_refine_ls_hydrogen_treatment     constr
_refine_ls_weighting_scheme     calc
_refine_ls_weighting_details
         'calc w=1/[\s^2^(Fo^2^)+(0.0653P)^2^+2.0659P] where P=(Fo^2^+2Fc^2^)/3'
_atom_sites_solution_hydrogens     geom
_atom_sites_solution_primary     direct
_atom_sites_solution_secondary     difmap
_refine_ls_shift/su_max     ?
_refine_ls_shift/su_max_lt     0.001
_refine_ls_shift/su_mean     0.000
_refine_diff_density_max     1.30
_refine_diff_density_min     -1.25
_refine_ls_extinction_method     none
_refine_ls_extinction_coef     ?
loop_
    _atom_type_symbol
    _atom_type_description
    _atom_type_scat_dispersion_real
    _atom_type_scat_dispersion_imag
    _atom_type_scat_source
    'C' 'C' 0.0033 0.0016
                         'International Tables Vol C Tables 4.2.6.8 and 6.1.1.4'
    'H' 'H' 0.0000 0.0000
                         'International Tables Vol C Tables 4.2.6.8 and 6.1.1.4'
    'N' 'N' 0.0061 0.0033
                         'International Tables Vol C Tables 4.2.6.8 and 6.1.1.4'
    'Ni' 'Ni' 0.3393 1.1124
                         'International Tables Vol C Tables 4.2.6.8 and 6.1.1.4'
    'O' 'O' 0.0106 0.0060
                         'International Tables Vol C Tables 4.2.6.8 and 6.1.1.4'
_computing_data_collection     'SMART (Bruker, 1997)'
_computing_cell_refinement     'SAINT (Bruker, 1999)'
_computing_data_reduction     'SAINT (Bruker, 1999)'
_computing_structure_solution     'SHELXS97 (Sheldrick, 2008)'
_computing_structure_refinement     'SHELXL97 (Sheldrick, 2008)'
_computing_molecular_graphics     'DIAMOND (Brandenburg, 2006)'
_computing_publication_material     'SHELXL97 (Sheldrick, 2008)'
loop_
    _atom_site_type_symbol
    _atom_site_label
    _atom_site_fract_x
    _atom_site_fract_y
    _atom_site_fract_z
    _atom_site_U_iso_or_equiv
    _atom_site_adp_type
    _atom_site_calc_flag
    _atom_site_refinement_flags
    _atom_site_occupancy
    _atom_site_disorder_assembly
    _atom_site_disorder_group
    Ni Ni 1.02456(6) 0.46763(6) 0.61988(5) 0.0239(2) Uani d . 1 . .
    O O1 0.9631(4) 0.6690(4) 0.6585(3) 0.0338(7) Uani d . 1 . .
    O O2 0.9113(4) 0.7154(4) 0.4545(3) 0.0335(7) Uani d . 1 . .
    O O3 0.2691(4) 0.5884(4) 0.6790(3) 0.0397(8) Uani d . 1 . .
    O O4 0.2180(4) 0.6331(4) 0.4772(3) 0.0418(8) Uani d . 1 . .
    N N1 0.9779(5) 0.3729(5) 0.7773(4) 0.0437(8) Uani d U 1 C .
    C C1 0.9120(5) 0.7449(5) 0.5710(4) 0.0264(9) Uani d . 1 . .
    C C2 0.8505(5) 0.8851(5) 0.6088(4) 0.0297(10) Uani d . 1 . .
    H H2 0.9473 0.9801 0.6264 0.036 Uiso calc R 1 . .
    C C3 0.7810(5) 0.8673(6) 0.7302(4) 0.0358(11) Uani d . 1 . .
    H H3A 0.8616 0.8425 0.7962 0.043 Uiso calc R 1 . .
    H H3B 0.7655 0.9675 0.7597 0.043 Uiso calc R 1 . .
    C C4 0.6153(5) 0.7376(6) 0.7096(4) 0.0323(10) Uani d . 1 . .
    H H4A 0.5740 0.7329 0.7882 0.039 Uiso calc R 1 . .
    H H4B 0.6319 0.6356 0.6870 0.039 Uiso calc R 1 . .
    C C5 0.4869(5) 0.7705(5) 0.6037(4) 0.0245(9) Uani d . 1 . .
    H H5 0.4763 0.8750 0.6305 0.029 Uiso calc R 1 . .
    C C6 0.5532(5) 0.7863(6) 0.4803(4) 0.0298(10) Uani d . 1 . .
    H H6A 0.5667 0.6854 0.4501 0.036 Uiso calc R 1 . .
    H H6B 0.4726 0.8126 0.4152 0.036 Uiso calc R 1 . .
    C C7 0.7204(5) 0.9147(6) 0.5016(5) 0.0340(11) Uani d . 1 . .
    H H7A 0.7040 1.0172 0.5226 0.041 Uiso calc R 1 . .
    H H7B 0.7620 0.9179 0.4231 0.041 Uiso calc R 1 . .
    C C8 0.3134(5) 0.6545(5) 0.5852(4) 0.0287(10) Uani d . 1 . .
    C C9 1.0595(8) 0.2825(7) 0.8462(5) 0.0573(9) Uani d U 1 C .
    H H9 1.1499 0.2520 0.8274 0.069 Uiso calc R 1 . .
    C C10 0.9880(8) 0.2448(7) 0.9457(6) 0.0573(9) Uani d U 1 . .
    H H10 1.0191 0.1824 1.0070 0.069 Uiso calc R 1 A 1
    C C11 0.8601(8) 0.3888(7) 0.8366(5) 0.0573(9) Uani d U 1 . .
    H H11 0.7842 0.4449 0.8098 0.069 Uiso calc R 1 B 1
    N N2 0.8646(6) 0.3123(5) 0.9419(4) 0.0437(8) Uani d PU 0.50 C 1
    C C12 0.782(2) 0.287(2) 1.0446(17) 0.047(4) Uani d P 0.50 C 1
    H H12A 0.7309 0.3719 1.0558 0.057 Uiso calc PR 0.50 C 1
    H H12B 0.8638 0.2931 1.1222 0.057 Uiso calc PR 0.50 C 1
    C C13 0.645(2) 0.125(2) 1.025(2) 0.037(4) Uani d P 0.50 C 1
    C C14 0.653(4) 0.031(4) 1.109(3) 0.063(7) Uani d P 0.50 . 1
    H H14 0.7448 0.0329 1.1717 0.075 Uiso calc PR 0.50 . 1
    C C15 0.520(3) 0.084(3) 0.916(2) 0.050(5) Uani d P 0.50 . 1
    H H15 0.5460 0.1367 0.8469 0.060 Uiso calc PR 0.50 . 1
    N N2' 0.8646(6) 0.3123(5) 0.9419(4) 0.0437(8) Uani d PU 0.50 C 2
    C C12' 0.716(2) 0.324(2) 1.0150(16) 0.059(5) Uani d P 0.50 C 2
    H H12C 0.7636 0.3649 1.1041 0.071 Uiso calc PR 0.50 C 2
    H H12D 0.6598 0.3975 0.9768 0.071 Uiso calc PR 0.50 C 2
    C C13' 0.594(3) 0.164(2) 1.005(2) 0.045(5) Uani d P 0.50 C 2
    C C14' 0.606(3) 0.063(4) 1.104(3) 0.057(8) Uani d P 0.50 . 2
    H H14' 0.6670 0.1156 1.1832 0.068 Uiso calc PR 0.50 . 2
    C C15' 0.464(3) 0.114(3) 0.898(3) 0.055(5) Uani d P 0.50 . 2
    H H15' 0.4271 0.1766 0.8397 0.066 Uiso calc PR 0.50 . 2
loop_
    _atom_site_aniso_label
    _atom_site_aniso_U_11
    _atom_site_aniso_U_22
    _atom_site_aniso_U_33
    _atom_site_aniso_U_12
    _atom_site_aniso_U_13
    _atom_site_aniso_U_23
    Ni 0.0223(3) 0.0278(3) 0.0238(3) 0.0071(2) 0.0085(2) 0.0080(2)
    O1 0.0353(17) 0.0345(18) 0.0354(17) 0.0157(14) 0.0079(14) 0.0050(14)
    O2 0.0375(18) 0.0329(18) 0.0368(18) 0.0149(14) 0.0161(14) 0.0087(14)
    O3 0.0254(16) 0.043(2) 0.049(2) 0.0002(14) 0.0171(15) 0.0070(16)
    O4 0.0239(16) 0.044(2) 0.049(2) 0.0069(15) -0.0055(15) -0.0014(16)
    N1 0.0501(18) 0.0403(17) 0.0287(15) -0.0138(14) 0.0191(13) 0.0039(13)
    C1 0.0152(18) 0.024(2) 0.039(3) 0.0019(16) 0.0096(17) 0.0062(19)
    C2 0.0181(19) 0.022(2) 0.047(3) 0.0016(17) 0.0077(18) 0.0006(19)
    C3 0.024(2) 0.046(3) 0.033(2) 0.010(2) -0.0002(18) -0.010(2)
    C4 0.024(2) 0.049(3) 0.026(2) 0.012(2) 0.0081(18) 0.010(2)
    C5 0.0177(19) 0.026(2) 0.031(2) 0.0065(17) 0.0069(17) 0.0043(17)
    C6 0.024(2) 0.038(3) 0.030(2) 0.0124(19) 0.0068(17) 0.0096(19)
    C7 0.028(2) 0.034(3) 0.050(3) 0.014(2) 0.021(2) 0.017(2)
    C8 0.020(2) 0.028(2) 0.041(3) 0.0090(18) 0.0101(19) 0.0035(19)
    C9 0.065(2) 0.050(2) 0.0432(18) -0.0045(16) 0.0031(16) 0.0189(15)
    C10 0.065(2) 0.050(2) 0.0432(18) -0.0045(16) 0.0031(16) 0.0189(15)
    C11 0.065(2) 0.050(2) 0.0432(18) -0.0045(16) 0.0031(16) 0.0189(15)
    N2 0.0501(18) 0.0403(17) 0.0287(15) -0.0138(14) 0.0191(13) 0.0039(13)
    C12 0.048(10) 0.042(8) 0.041(8) -0.010(6) 0.020(7) 0.003(6)
    C13 0.041(9) 0.033(10) 0.036(8) 0.002(6) 0.021(7) -0.006(6)
    C14 0.058(15) 0.064(14) 0.065(11) -0.004(10) 0.041(10) 0.009(10)
    C15 0.057(14) 0.056(11) 0.039(9) 0.008(9) 0.022(10) 0.013(8)
    N2' 0.0501(18) 0.0403(17) 0.0287(15) -0.0138(14) 0.0191(13) 0.0039(13)
    C12' 0.070(13) 0.054(11) 0.040(10) -0.020(8) 0.044(9) -0.016(7)
    C13' 0.064(13) 0.031(9) 0.039(9) -0.007(7) 0.042(10) -0.001(7)
    C14' 0.050(13) 0.071(15) 0.035(9) -0.013(10) 0.030(9) -0.026(9)
    C15' 0.047(12) 0.058(13) 0.056(12) 0.001(8) 0.022(10) 0.010(8)
_geom_special_details
;
 All s.u.'s (except the s.u. in the dihedral angle between two l.s. planes)
 are estimated using the full covariance matrix.  The cell s.u.'s are taken
 into account individually in the estimation of s.u.'s in distances, angles
 and torsion angles; correlations between s.u.'s in cell parameters are only
 used when they are defined by crystal symmetry.  An approximate (isotropic)
 treatment of cell s.u.'s is used for estimating s.u.'s involving l.s. planes.
;
loop_
    _geom_bond_atom_site_label_1
    _geom_bond_atom_site_label_2
    _geom_bond_site_symmetry_2
    _geom_bond_distance
    _geom_bond_publ_flag
    Ni N1 . 1.987(4) ?
    Ni O2 2_766 2.003(3) ?
    Ni O3 1_655 2.019(3) ?
    Ni O1 . 2.021(3) ?
    Ni O4 2_666 2.054(3) ?
    Ni Ni 2_766 2.6529(10) ?
    O1 C1 . 1.266(5) ?
    O2 C1 . 1.260(5) ?
    O2 Ni 2_766 2.003(3) ?
    O3 C8 . 1.260(6) ?
    O3 Ni 1_455 2.019(3) ?
    O4 C8 . 1.256(6) ?
    O4 Ni 2_666 2.054(3) ?
    N1 C11 . 1.314(8) ?
    N1 C9 . 1.360(8) ?
    C1 C2 . 1.526(6) ?
    C2 C3 . 1.526(6) ?
    C2 C7 . 1.530(6) ?
    C2 H2 . 0.9800 ?
    C3 C4 . 1.521(6) ?
    C3 H3A . 0.9700 ?
    C3 H3B . 0.9700 ?
    C4 C5 . 1.524(6) ?
    C4 H4A . 0.9700 ?
    C4 H4B . 0.9700 ?
    C5 C8 . 1.517(6) ?
    C5 C6 . 1.531(6) ?
    C5 H5 . 0.9800 ?
    C6 C7 . 1.525(6) ?
    C6 H6A . 0.9700 ?
    C6 H6B . 0.9700 ?
    C7 H7A . 0.9700 ?
    C7 H7B . 0.9700 ?
    C9 C10 . 1.339(8) ?
    C9 H9 . 0.9300 ?
    C10 N2 . 1.334(8) ?
    C10 N2' . 1.334(8) ?
    C10 H10 . 0.9300 ?
    C11 N2 . 1.352(7) ?
    C11 N2' . 1.352(7) ?
    C11 H11 . 0.9300 ?
    N2 C12 . 1.409(18) ?
    C12 C13 . 1.55(3) ?
    C12 H12A . 0.9700 ?
    C12 H12B . 0.9700 ?
    C13 C14 . 1.27(5) ?
    C13 C15 . 1.38(3) ?
    C14 C15 2_657 1.50(4) ?
    C14 H14 . 0.9300 ?
    C15 C14 2_657 1.50(4) ?
    C15 H15 . 0.9300 ?
    N2' C12' . 1.626(16) ?
    C12' C13' . 1.49(3) ?
    C12' H12C . 0.9700 ?
    C12' H12D . 0.9700 ?
    C13' C15' . 1.39(4) ?
    C13' C14' . 1.43(5) ?
    C14' C15' 2_657 1.50(5) ?
    C14' H14' . 0.9300 ?
    C15' C14' 2_657 1.50(5) ?
    C15' H15' . 0.9300 ?
loop_
    _geom_angle_atom_site_label_1
    _geom_angle_atom_site_label_2
    _geom_angle_atom_site_label_3
    _geom_angle_site_symmetry_1
    _geom_angle_site_symmetry_3
    _geom_angle
    _geom_angle_publ_flag
    N1 Ni O2 . 2_766 95.33(16) ?
    N1 Ni O3 . 1_655 100.50(16) ?
    O2 Ni O3 2_766 1_655 89.68(14) ?
    N1 Ni O1 . . 96.72(16) ?
    O2 Ni O1 2_766 . 167.83(12) ?
    O3 Ni O1 1_655 . 89.76(14) ?
    N1 Ni O4 . 2_666 92.29(16) ?
    O2 Ni O4 2_766 2_666 89.74(14) ?
    O3 Ni O4 1_655 2_666 167.19(14) ?
    O1 Ni O4 . 2_666 88.12(13) ?
    N1 Ni Ni . 2_766 159.62(13) ?
    O2 Ni Ni 2_766 2_766 83.45(9) ?
    O3 Ni Ni 1_655 2_766 99.83(10) ?
    O1 Ni Ni . 2_766 84.67(9) ?
    O4 Ni Ni 2_666 2_766 67.40(10) ?
    C1 O1 Ni . . 122.0(3) ?
    C1 O2 Ni . 2_766 124.7(3) ?
    C8 O3 Ni . 1_455 106.2(3) ?
    C8 O4 Ni . 2_666 143.4(3) ?
    C11 N1 C9 . . 106.2(5) ?
    C11 N1 Ni . . 125.6(4) ?
    C9 N1 Ni . . 128.2(4) ?
    O2 C1 O1 . . 124.8(4) ?
    O2 C1 C2 . . 117.1(4) ?
    O1 C1 C2 . . 118.1(4) ?
    C1 C2 C3 . . 112.5(4) ?
    C1 C2 C7 . . 112.5(4) ?
    C3 C2 C7 . . 109.7(3) ?
    C1 C2 H2 . . 107.3 ?
    C3 C2 H2 . . 107.3 ?
    C7 C2 H2 . . 107.3 ?
    C4 C3 C2 . . 112.4(4) ?
    C4 C3 H3A . . 109.1 ?
    C2 C3 H3A . . 109.1 ?
    C4 C3 H3B . . 109.1 ?
    C2 C3 H3B . . 109.1 ?
    H3A C3 H3B . . 107.9 ?
    C3 C4 C5 . . 110.5(4) ?
    C3 C4 H4A . . 109.6 ?
    C5 C4 H4A . . 109.6 ?
    C3 C4 H4B . . 109.6 ?
    C5 C4 H4B . . 109.6 ?
    H4A C4 H4B . . 108.1 ?
    C8 C5 C4 . . 113.8(4) ?
    C8 C5 C6 . . 113.3(4) ?
    C4 C5 C6 . . 110.4(3) ?
    C8 C5 H5 . . 106.2 ?
    C4 C5 H5 . . 106.2 ?
    C6 C5 H5 . . 106.2 ?
    C7 C6 C5 . . 111.1(4) ?
    C7 C6 H6A . . 109.4 ?
    C5 C6 H6A . . 109.4 ?
    C7 C6 H6B . . 109.4 ?
    C5 C6 H6B . . 109.4 ?
    H6A C6 H6B . . 108.0 ?
    C6 C7 C2 . . 112.0(4) ?
    C6 C7 H7A . . 109.2 ?
    C2 C7 H7A . . 109.2 ?
    C6 C7 H7B . . 109.2 ?
    C2 C7 H7B . . 109.2 ?
    H7A C7 H7B . . 107.9 ?
    O4 C8 O3 . . 122.9(4) ?
    O4 C8 C5 . . 118.1(4) ?
    O3 C8 C5 . . 119.0(4) ?
    C10 C9 N1 . . 108.5(6) ?
    C10 C9 H9 . . 125.7 ?
    N1 C9 H9 . . 125.7 ?
    N2 C10 N2 . . 0.00(18) ?
    N2 C10 C9 . . 108.3(5) ?
    N2' C10 C9 . . 108.3(5) ?
    N2 C10 H10 . . 125.9 ?
    N2' C10 H10 . . 125.9 ?
    C9 C10 H10 . . 125.9 ?
    N1 C11 N2 . . 110.5(6) ?
    N1 C11 N2' . . 110.5(6) ?
    N2 C11 N2 . . 0.0(3) ?
    N1 C11 H11 . . 124.7 ?
    N2 C11 H11 . . 124.7 ?
    N2' C11 H11 . . 124.7 ?
    C10 N2 C11 . . 106.4(5) ?
    C10 N2 C12 . . 114.4(8) ?
    C11 N2 C12 . . 139.1(8) ?
    N2 C12 C13 . . 112.9(15) ?
    N2 C12 H12A . . 109.0 ?
    C13 C12 H12A . . 109.0 ?
    N2' C12 H12B . . 109.0 ?
    C13 C12 H12B . . 109.0 ?
    H12A C12 H12B . . 107.8 ?
    C14 C13 C15 . . 121(2) ?
    C14 C13 C12 . . 119(2) ?
    C15 C13 C12 . . 120.2(18) ?
    C13 C14 C15 . 2_657 105(3) ?
    C13 C14 H14 . . 127.7 ?
    C15 C14 H14 2_657 . 127.7 ?
    C13 C15 C14 . 2_657 131(3) ?
    C13 C15 H15 . . 114.6 ?
    C14 C15 H15 2_657 . 114.6 ?
    C10 N2 C11 . . 106.4(5) ?
    C10 N2 C12' . . 141.6(8) ?
    C11 N2 C12' . . 111.8(9) ?
    C13' C12' N2 . . 109.7(13) ?
    C13' C12' H12C . . 109.7 ?
    N2' C12' H12C . . 109.7 ?
    C13' C12' H12D . . 109.7 ?
    N2' C12' H12D . . 109.7 ?
    H12C C12' H12D . . 108.2 ?
    C15' C13' C14' . . 119(2) ?
    C15' C13' C12' . . 118.9(18) ?
    C14' C13' C12' . . 122(2) ?
    C13' C14' C15' . 2_657 131(2) ?
    C13' C14' H14' . . 114.4 ?
    C15' C14' H14' 2_657 . 114.4 ?
    C13' C15' C14' . 2_657 106(2) ?
    C13' C15' H15' . . 126.8 ?
    C14' C15' H15' 2_657 . 126.8 ?
loop_
    _geom_torsion_atom_site_label_1
    _geom_torsion_atom_site_label_2
    _geom_torsion_atom_site_label_3
    _geom_torsion_atom_site_label_4
    _geom_torsion_site_symmetry_1
    _geom_torsion_site_symmetry_2
    _geom_torsion_site_symmetry_3
    _geom_torsion_site_symmetry_4
    _geom_torsion
    _geom_torsion_publ_flag
    N1 Ni O1 C1 . . . . -153.4(3) ?
    O2 Ni O1 C1 2_766 . . . 18.7(8) ?
    O3 Ni O1 C1 1_655 . . . 106.0(3) ?
    O4 Ni O1 C1 2_666 . . . -61.3(3) ?
    Ni Ni O1 C1 2_766 . . . 6.1(3) ?
    O2 Ni N1 C11 2_766 . . . -144.6(5) ?
    O3 Ni N1 C11 1_655 . . . 124.7(5) ?
    O1 Ni N1 C11 . . . . 33.7(5) ?
    O4 Ni N1 C11 2_666 . . . -54.7(5) ?
    Ni Ni N1 C11 2_766 . . . -59.1(7) ?
    O2 Ni N1 C9 2_766 . . . 36.5(5) ?
    O3 Ni N1 C9 1_655 . . . -54.2(5) ?
    O1 Ni N1 C9 . . . . -145.2(5) ?
    O4 Ni N1 C9 2_666 . . . 126.4(5) ?
    Ni Ni N1 C9 2_766 . . . 122.0(5) ?
    Ni O2 C1 O1 2_766 . . . 4.6(6) ?
    Ni O2 C1 C2 2_766 . . . -177.0(3) ?
    Ni O1 C1 O2 . . . . -8.1(6) ?
    Ni O1 C1 C2 . . . . 173.4(3) ?
    O2 C1 C2 C3 . . . . 153.7(4) ?
    O1 C1 C2 C3 . . . . -27.8(5) ?
    O2 C1 C2 C7 . . . . 29.2(5) ?
    O1 C1 C2 C7 . . . . -152.3(4) ?
    C1 C2 C3 C4 . . . . -70.5(5) ?
    C7 C2 C3 C4 . . . . 55.6(5) ?
    C2 C3 C4 C5 . . . . -57.3(5) ?
    C3 C4 C5 C8 . . . . -174.8(4) ?
    C3 C4 C5 C6 . . . . 56.5(5) ?
    C8 C5 C6 C7 . . . . 174.9(3) ?
    C4 C5 C6 C7 . . . . -56.2(5) ?
    C5 C6 C7 C2 . . . . 55.8(5) ?
    C1 C2 C7 C6 . . . . 71.4(5) ?
    C3 C2 C7 C6 . . . . -54.6(5) ?
    Ni O4 C8 O3 2_666 . . . 8.4(8) ?
    Ni O4 C8 C5 2_666 . . . -169.0(3) ?
    Ni O3 C8 O4 1_455 . . . -4.3(5) ?
    Ni O3 C8 C5 1_455 . . . 173.0(3) ?
    C4 C5 C8 O4 . . . . -154.6(4) ?
    C6 C5 C8 O4 . . . . -27.4(5) ?
    C4 C5 C8 O3 . . . . 27.9(5) ?
    C6 C5 C8 O3 . . . . 155.1(4) ?
    C11 N1 C9 C10 . . . . 0.4(6) ?
    Ni N1 C9 C10 . . . . 179.5(4) ?
    N1 C9 C10 N2 . . . . -1.1(7) ?
    N1 C9 C10 N2' . . . . -1.1(7) ?
    C9 N1 C11 N2 . . . . 0.4(6) ?
    Ni N1 C11 N2 . . . . -178.7(3) ?
    C9 N1 C11 N2' . . . . 0.4(6) ?
    Ni N1 C11 N2' . . . . -178.7(3) ?
    N2 C10 N2 C11 . . . . 0E1(10)
                                 ?
    C9 C10 N2 C11 . . . . 1.3(7) ?
    N2 C10 N2' C12 . . . . 0E1(10)
                                  ?
    C9 C10 N2' C12 . . . . -177.6(9) ?
    N1 C11 N2 C10 . . . . -1.1(6) ?
    N2 C11 N2 C10 . . . . 0E1(10)
                                 ?
    N1 C11 N2' C12 . . . . 177.4(12) ?
    N2 C11 N2' C12 . . . . 0E1(10)
                                  ?
    C10 N2 C12 C13 . . . . -82.7(13) ?
    C11 N2 C12 C13 . . . . 98.9(15) ?
    N2 C12 C13 C14 . . . . 124(2) ?
    N2 C12 C13 C15 . . . . -55(2) ?
    C15 C13 C14 C15 . . . 2_657 -19(3) ?
    C12 C13 C14 C15 . . . 2_657 162.1(17) ?
    C14 C13 C15 C14 . . . 2_657 24(4) ?
    C12 C13 C15 C14 . . . 2_657 -157(2) ?
    N2 C10 N2 C11 . . . . 0E1(10)
                                 ?
    C9 C10 N2 C11 . . . . 1.3(7) ?
    N2 C10 N2' C12' . . . . 0E1(10)
                                   ?
    C9 C10 N2' C12' . . . . 176.8(11) ?
    N1 C11 N2 C10 . . . . -1.1(6) ?
    N2 C11 N2 C10 . . . . 0E1(10)
                                 ?
    N1 C11 N2' C12' . . . . -178.1(8) ?
    N2 C11 N2' C12' . . . . 0E1(10)
                                   ?
    C10 N2' C12' C13' . . . . -62.7(19) ?
    C11 N2' C12' C13' . . . . 112.6(15) ?
    N2' C12' C13' C15' . . . . -86(2) ?
    N2' C12' C13' C14' . . . . 94.8(19) ?
    C15' C13' C14' C15' . . . 2_657 22(4) ?
    C12' C13' C14' C15' . . . 2_657 -159(2) ?
    C14' C13' C15' C14' . . . 2_657 -17(3) ?
    C12' C13' C15' C14' . . . 2_657 163.9(16) ?
