# Supplementary material for: Poly[[μ-1,4-bis­(imidazol-1-ylmeth­yl)benzene]bis­(μ4-cyclo­hexane-1,4-dicarboxyl­ato)dinickel(II)]
Source: Acta Crystallogr Sect E Struct Rep Online. 2009 Jul 31;65(Pt 8):m1012. doi: 10.1107/S1600536809029249 (PMC2977293; doi:10.1107/S1600536809029249)
Supplement: Supplementary file 2 [file e-65-m1012-Isup2.hkl]

#
# h,k,l, Fc-squared, Fo-squared, sigma(Fo-squared) and status flag
#
data_I
_shelx_title ' li in P -1'
_shelx_refln_list_code          4
_shelx_F_calc_maximum      127.08
_exptl_crystal_F_000       362.00
_reflns_d_resolution_high  0.8410
 
loop_
 _symmetry_equiv_pos_as_xyz
 'x, y, z'
 '-x, -y, -z'
 
_cell_length_a     8.4966
_cell_length_b     8.8076
_cell_length_c    10.7327
_cell_angle_alpha  93.567
_cell_angle_beta  100.608
_cell_angle_gamma 105.807
 
_shelx_F_squared_multiplier     1.000
 
loop_
 _refln_index_h
 _refln_index_k
 _refln_index_l
 _refln_F_squared_calc
 _refln_F_squared_meas
 _refln_F_squared_sigma
 _refln_observed_status
   2   0   0     3182.85     3560.70     57.33 o
   3   0   0     1610.11     1349.65     12.11 o
   4   0   0     2069.28     2253.04     17.48 o
   5   0   0      314.37      316.03      5.84 o
   6   0   0      127.21      126.13      4.53 o
   7   0   0       82.54       73.80      5.64 o
   8   0   0       84.99       67.87      8.63 o
   9   0   0        3.60        0.68      7.70 o
  -9   1   0       16.04       18.97      5.29 o
  -8   1   0        6.79        8.71      6.75 o
  -7   1   0      118.99      139.09      6.18 o
  -6   1   0       14.51       30.62      3.49 o
  -5   1   0       66.34       62.50      3.29 o
  -4   1   0      579.10      652.53      9.31 o
  -3   1   0       11.12        4.82      2.61 o
  -2   1   0      358.62      494.59      6.48 o
   2   1   0     3055.68     3380.31     23.58 o
   3   1   0     7207.89     7394.04     40.03 o
   4   1   0     2244.82     2347.16     18.45 o
   5   1   0     1131.35     1181.20     17.17 o
   6   1   0      389.11      391.46      8.70 o
   7   1   0      115.01      113.20      8.99 o
   8   1   0       40.57       28.97      7.81 o
   9   1   0        5.20       15.65      8.64 o
  -9   2   0       22.00       17.94      5.09 o
  -8   2   0        3.24       16.06      3.72 o
  -7   2   0       63.79      109.03      4.92 o
  -6   2   0        0.37        7.56      2.44 o
  -5   2   0      322.90      304.06      4.32 o
  -4   2   0      183.51      219.35      3.77 o
  -3   2   0      108.74      185.78      3.37 o
  -2   2   0      152.56      208.38      2.23 o
  -1   2   0     6512.57     5911.40     95.00 o
   0   2   0      770.54      692.51      9.82 o
   1   2   0     1380.43     1639.45     16.88 o
   2   2   0      285.64      332.33      9.43 o
   3   2   0     5363.80     5694.19     39.48 o
   4   2   0     1924.54     1986.09     78.55 o
   5   2   0      630.92      681.19      9.28 o
   6   2   0      976.54      991.50     16.30 o
   7   2   0      350.93      342.33     14.02 o
   8   2   0       64.45       76.68      9.22 o
  -9   3   0      114.08       99.55      8.49 o
  -8   3   0       47.35       23.75      3.86 o
  -7   3   0       56.55       36.57      3.88 o
  -6   3   0       54.50       64.59      2.70 o
  -5   3   0      276.43      225.75      4.41 o
  -4   3   0      528.90      572.05      9.76 o
  -3   3   0      494.12      357.59      5.30 o
  -2   3   0      818.31      910.91     16.29 o
  -1   3   0      321.51      257.64      7.82 o
   0   3   0       77.62       98.91      6.41 o
   1   3   0      432.19      551.38     11.96 o
   2   3   0     1699.57     1779.22     22.83 o
   3   3   0        3.91        4.41      4.40 o
   4   3   0      307.34      291.58     26.26 o
   5   3   0      366.62      338.37     11.26 o
   6   3   0      220.82      236.00     11.01 o
   7   3   0      377.65      341.36     13.07 o
   8   3   0      182.01      166.37     11.92 o
  -9   4   0       71.59       69.65      7.00 o
  -8   4   0        6.15        6.44      2.78 o
  -7   4   0      267.90      352.28      7.25 o
  -6   4   0       65.15       98.74      4.32 o
  -5   4   0       18.78        2.23      1.87 o
  -4   4   0       42.86       42.37      3.07 o
  -3   4   0      352.76      333.60      4.19 o
  -2   4   0     3177.30     3420.85     20.17 o
  -1   4   0      613.75      557.11     12.24 o
   0   4   0       44.24       27.27      5.38 o
   1   4   0      469.51      486.85     13.27 o
   2   4   0     1989.29     2100.78     27.57 o
   3   4   0      538.79      578.98     16.15 o
   4   4   0       40.61       30.89      8.74 o
   5   4   0       44.69       43.20      7.14 o
   6   4   0       94.13       90.36     13.33 o
   7   4   0       76.74       83.39     10.43 o
  -9   5   0       28.72       48.57      7.16 o
  -8   5   0       52.62       80.51      3.30 o
  -7   5   0       41.88      105.67      3.29 o
  -6   5   0       58.37      101.95      4.85 o
  -5   5   0       75.60      103.37      3.76 o
  -4   5   0      343.73      339.66      5.35 o
  -3   5   0       15.16       18.01      2.51 o
  -2   5   0      104.05       82.34      4.03 o
  -1   5   0      144.36      147.22      8.74 o
   0   5   0      832.45      842.70     17.20 o
   1   5   0     1696.51     1819.99     26.77 o
   2   5   0      464.10      488.89     15.97 o
   3   5   0      542.39      538.81     17.68 o
   4   5   0      233.31      232.82     13.91 o
   5   5   0      157.25      211.30     10.72 o
   6   5   0      146.66      144.74     18.47 o
  -9   6   0       24.56       31.06      8.00 o
  -8   6   0      232.36      286.93     12.13 o
  -7   6   0      124.36      165.36      9.73 o
  -6   6   0       89.70       87.36      5.05 o
  -5   6   0       26.66       16.55      4.21 o
  -4   6   0      141.87      137.28      4.67 o
  -3   6   0        0.78       -3.32      3.16 o
  -2   6   0      128.36      165.96      8.44 o
  -1   6   0       34.51       42.40      5.34 o
   0   6   0        0.42        2.39      4.64 o
   1   6   0      738.43      791.18     14.27 o
   2   6   0      388.75      399.63     16.34 o
   3   6   0      399.67      422.40     17.87 o
   4   6   0      207.68      204.76     15.10 o
   5   6   0      362.39      345.53     36.09 o
   6   6   0      293.96      302.76     14.99 o
  -8   7   0      231.09      223.87     16.62 o
  -7   7   0      191.21      187.09     14.82 o
  -6   7   0      109.53       64.60     11.53 o
  -5   7   0      337.59      268.81      8.33 o
  -4   7   0        0.65       -0.12      3.71 o
  -3   7   0        6.43        9.87      3.88 o
  -2   7   0        1.17        5.22      4.48 o
  -1   7   0        3.27        1.83      4.75 o
   0   7   0       11.86       18.16      7.23 o
   1   7   0       34.07       26.32      9.02 o
   2   7   0      128.13      111.77     11.62 o
   3   7   0       59.15       65.07     11.87 o
   4   7   0      292.08      294.19     17.15 o
   5   7   0      210.56      190.97     17.42 o
  -8   8   0      283.19      290.42     18.17 o
  -7   8   0      340.06      284.33     18.40 o
  -6   8   0       74.85       67.17      6.20 o
  -5   8   0      142.50      130.31      7.60 o
  -4   8   0       73.17       73.92      4.96 o
  -3   8   0       71.20       71.58      5.49 o
  -2   8   0       14.58       23.09      7.70 o
  -1   8   0        6.60        6.96      8.09 o
   0   8   0       55.28       61.06     10.06 o
   1   8   0       38.16       45.73      9.46 o
   2   8   0       12.82       14.12      8.45 o
   3   8   0        3.32       -1.42      9.76 o
  -7   9   0      102.18       68.91     13.10 o
  -6   9   0      397.49      385.28     11.23 o
  -5   9   0       74.87       76.85      7.10 o
  -4   9   0      178.48      177.48     11.63 o
  -3   9   0       94.19       91.08      9.74 o
  -2   9   0      154.48      129.88     11.44 o
  -1   9   0        3.95        4.82      8.41 o
   0   9   0       31.00       33.50     10.98 o
   1   9   0        8.25        3.14     10.36 o
   2   9   0       10.41       11.83      9.42 o
  -5  10   0      118.85      143.20      9.12 o
  -4  10   0      261.33      260.97     14.32 o
  -3  10   0      183.79      162.98     12.96 o
  -2  10   0       51.16       35.70      9.62 o
  -1  10   0       47.87       47.48     10.32 o
   0  10   0       24.13       21.02     11.86 o
   0 -10   1      300.14      342.96     18.90 o
   1 -10   1      247.52      278.78     16.53 o
   2 -10   1      134.93      172.80     13.19 o
   3 -10   1      145.40      191.18     12.89 o
   4 -10   1      318.79      386.69     15.96 o
   5 -10   1      155.94      176.96      9.05 o
  -2  -9   1       40.06       29.66     11.51 o
  -1  -9   1      129.33      144.61     14.44 o
   0  -9   1      192.25      187.63     13.44 o
   1  -9   1       92.85      129.32     11.62 o
   2  -9   1      423.95      450.16     17.09 o
   3  -9   1      369.55      382.70     15.23 o
   4  -9   1      528.96      495.20     15.76 o
   5  -9   1      203.10      191.49      8.65 o
   6  -9   1      441.84      431.31     21.94 o
   7  -9   1      218.57      240.77     18.46 o
  -4  -8   1       42.93       32.22     13.34 o
  -3  -8   1      186.58      187.77     14.98 o
  -2  -8   1       73.02       66.44     11.04 o
  -1  -8   1      130.49      122.82     12.51 o
   0  -8   1       43.24       46.08      9.02 o
   1  -8   1       16.58       15.05      7.18 o
   2  -8   1      132.09      119.99      9.85 o
   3  -8   1      456.48      399.77     11.49 o
   4  -8   1      437.03      380.04      6.74 o
   5  -8   1      609.48      585.69     21.14 o
   6  -8   1       81.75       90.31     13.68 o
   7  -8   1      437.27      426.88     20.41 o
   8  -8   1      305.88      267.02     17.42 o
  -5  -7   1        8.95        0.30     11.62 o
  -4  -7   1        0.53       -3.36      9.65 o
  -3  -7   1        0.68        2.43      8.63 o
  -2  -7   1       69.41       68.99      9.83 o
  -1  -7   1      112.07      110.31     10.48 o
   0  -7   1       18.83       25.90      7.83 o
   1  -7   1      241.21      209.82      8.23 o
   2  -7   1      127.63       86.99      5.86 o
   3  -7   1      147.15      118.27      5.17 o
   4  -7   1        2.95        5.20      2.32 o
   5  -7   1      247.08      257.43     14.58 o
   6  -7   1      205.81      231.09     11.97 o
   7  -7   1      217.30      218.90      7.79 o
   8  -7   1      233.80      222.41     11.95 o
  -6  -6   1      143.50      132.64     12.22 o
  -5  -6   1       77.94       74.76     13.18 o
  -4  -6   1       48.73       34.83     10.90 o
  -3  -6   1       24.45       17.23      9.02 o
  -2  -6   1       39.78       34.55      7.25 o
  -1  -6   1      108.57      109.77      6.90 o
   0  -6   1      145.56      134.86      6.35 o
   1  -6   1      303.21      260.67     12.04 o
   2  -6   1      430.44      420.84      9.52 o
   3  -6   1      301.68      275.98      5.13 o
   4  -6   1      290.69      318.36      7.67 o
   5  -6   1       25.65       31.23      3.46 o
   6  -6   1      162.36      159.20      5.93 o
   7  -6   1      139.22       94.85      3.34 o
   8  -6   1      141.40      116.38      9.79 o
   9  -6   1       10.36       17.98      7.84 o
  -7  -5   1      141.06      160.95     17.10 o
  -6  -5   1      140.40      104.65     10.32 o
  -5  -5   1      141.19      146.61     14.06 o
  -4  -5   1       30.17       23.18      8.76 o
  -3  -5   1      263.28      239.84     13.49 o
  -2  -5   1       78.57       69.11      8.74 o
  -1  -5   1       34.31       42.11      7.08 o
   0  -5   1       70.97       69.94      6.47 o
   1  -5   1       85.65       73.69      5.01 o
   2  -5   1      316.58      325.52      5.83 o
   3  -5   1      263.82      250.13      5.50 o
   4  -5   1     1323.79     1398.62     23.35 o
   5  -5   1      737.06      659.05      7.55 o
   6  -5   1      588.11      526.48      6.16 o
   7  -5   1      206.76      155.98      4.01 o
   8  -5   1       12.55       10.98      5.86 o
   9  -5   1      110.70      114.56      8.26 o
  -7  -4   1      293.70      324.30     17.28 o
  -6  -4   1      193.70      197.45     15.72 o
  -5  -4   1        6.84        5.22      7.03 o
  -4  -4   1        5.56       -1.54      6.04 o
  -3  -4   1       27.81       27.86      7.25 o
  -2  -4   1      944.91     1025.40     19.29 o
  -1  -4   1      271.24      259.93      9.73 o
   0  -4   1        6.96        3.84      5.20 o
   1  -4   1       52.11       40.49      2.97 o
   2  -4   1        0.89       15.01      2.46 o
   3  -4   1      988.56      989.38     30.58 o
   4  -4   1      210.69      245.71      5.44 o
   5  -4   1     1288.86     1168.98     27.42 o
   6  -4   1     1044.07     1084.59      7.31 o
   7  -4   1     1046.52     1109.11     20.86 o
   8  -4   1       97.63      134.22      4.13 o
   9  -4   1      236.24      282.64     10.27 o
  -8  -3   1      533.91      433.12     22.41 o
  -7  -3   1      840.27      775.78     43.15 o
  -6  -3   1      356.13      382.62     12.81 o
  -5  -3   1      110.93      120.10      8.41 o
  -4  -3   1      433.23      408.61     22.08 o
  -3  -3   1      276.37      320.13     11.18 o
  -2  -3   1       24.28       57.33      5.64 o
  -1  -3   1       51.53       93.38      6.37 o
   0  -3   1       41.60       12.17      5.32 o
   1  -3   1      328.52      423.05      6.47 o
   2  -3   1      184.70      309.69      4.09 o
   3  -3   1      678.05      614.69     11.99 o
   4  -3   1      249.09      308.53      5.09 o
   5  -3   1      286.04      288.47      6.06 o
   6  -3   1      348.91      426.24      5.16 o
   7  -3   1      182.09      261.19      7.39 o
   8  -3   1      612.09      795.46     12.39 o
   9  -3   1      519.68      609.22     16.80 o
  -8  -2   1      317.78      282.49     18.36 o
  -7  -2   1      576.61      495.65     14.77 o
  -6  -2   1      561.21      468.88     13.76 o
  -5  -2   1      573.70      547.11     12.41 o
  -4  -2   1     2264.14     2206.06     27.74 o
  -3  -2   1     4693.12     5225.40     38.15 o
  -2  -2   1      239.13      162.85      7.21 o
  -1  -2   1       34.52       70.48      5.59 o
   0  -2   1      106.75      234.78      6.21 o
   1  -2   1      766.27      952.94      6.86 o
   2  -2   1      789.72      981.54     13.11 o
   3  -2   1        0.06        2.16      1.60 o
   4  -2   1        4.74        2.81      2.24 o
   5  -2   1       39.82       51.27      2.99 o
   6  -2   1      278.58      337.73      5.90 o
   7  -2   1        3.14        3.44      3.42 o
   8  -2   1      245.52      287.08      7.12 o
   9  -2   1      363.59      399.83     19.86 o
  -9  -1   1      105.38       99.40      9.58 o
  -8  -1   1      362.10      303.71     14.54 o
  -7  -1   1        5.64        7.97      6.50 o
  -6  -1   1      161.91      139.93      6.99 o
  -5  -1   1     1449.01     1458.00     13.17 o
  -4  -1   1     1835.74     1657.74     28.17 o
  -3  -1   1     4146.96     4509.35     31.84 o
  -2  -1   1     2038.43     1809.97     17.89 o
   2  -1   1      348.72      430.85      4.06 o
   3  -1   1       31.53       36.70      2.23 o
   4  -1   1        0.37        3.31      2.62 o
   5  -1   1        3.17        4.90      2.70 o
   6  -1   1        7.42       10.83      3.32 o
   7  -1   1      165.65      140.43      6.13 o
   8  -1   1      115.05       81.79      5.60 o
   9  -1   1       79.43       66.68      9.37 o
  -9   0   1       70.21       78.51      6.92 o
  -8   0   1       61.67       76.63      6.28 o
  -7   0   1      254.74      287.69      9.22 o
  -6   0   1       11.94       11.47      3.43 o
  -5   0   1      478.98      506.75      7.12 o
  -4   0   1     3594.88     3540.73     17.25 o
  -3   0   1      250.64      322.01      5.17 o
  -2   0   1        7.27       12.74      2.43 o
   2   0   1     1442.95     1410.60     10.10 o
   3   0   1      474.97      479.97      7.82 o
   4   0   1      132.20      140.67      6.36 o
   5   0   1      238.45      246.00      5.35 o
   6   0   1        0.11        2.56      3.12 o
   7   0   1       72.32       47.22      5.12 o
   8   0   1       71.65       54.37      8.22 o
   9   0   1       17.88       10.17      8.18 o
  -9   1   1      229.98      217.05     10.01 o
  -8   1   1       70.52       63.47      5.71 o
  -7   1   1      282.54      276.03      7.11 o
  -6   1   1      567.45      530.86      6.38 o
  -5   1   1     1547.19     1576.34     16.75 o
  -4   1   1     1007.16      938.57      7.62 o
  -3   1   1       67.64       47.58      2.48 o
  -2   1   1     2819.00     2476.56      9.86 o
   2   1   1     4273.55     4408.25     27.30 o
   3   1   1     5125.57     5236.51     84.54 o
   4   1   1      383.70      407.94      7.09 o
   5   1   1       58.94       62.39      5.53 o
   6   1   1        6.48       10.01      4.34 o
   7   1   1       33.43       30.77      6.64 o
   8   1   1       11.85       15.97      8.43 o
 -10   2   1        6.91        5.74      5.35 o
  -9   2   1       67.53       65.42      6.20 o
  -8   2   1      455.37      417.37      7.75 o
  -7   2   1      378.67      354.52      7.41 o
  -6   2   1     1402.05     1259.80     13.33 o
  -5   2   1     2356.11     2486.53     17.99 o
  -4   2   1      971.91      935.53      8.43 o
  -3   2   1      291.48      305.97      6.88 o
  -2   2   1      177.36      258.24      4.06 o
  -1   2   1    16148.92    15498.26    165.27 o
   0   2   1     2189.38     2320.99     19.17 o
   1   2   1     2135.76     2135.59     20.24 o
   2   2   1     1783.27     1825.02     20.98 o
   3   2   1     1069.13     1055.11     17.59 o
   4   2   1      331.12      381.05     18.93 o
   5   2   1      600.80      570.18     18.36 o
   6   2   1       71.58       84.91      8.25 o
   7   2   1      140.01      118.57     11.90 o
   8   2   1        3.16       -0.80      7.52 o
 -10   3   1        8.67       12.37      5.29 o
  -9   3   1        0.44       -0.81      4.22 o
  -8   3   1      113.07      112.81      5.33 o
  -7   3   1      229.10      245.13      6.14 o
  -6   3   1     1102.75     1158.37     13.84 o
  -5   3   1     1704.09     1998.68     23.96 o
  -4   3   1      809.87      830.93      8.43 o
  -3   3   1     1395.59     1463.49     12.43 o
  -2   3   1     5970.84     6136.28     49.21 o
  -1   3   1      938.78      992.63     14.67 o
   0   3   1      920.39     1025.59     15.54 o
   1   3   1      726.60      747.28     14.18 o
   2   3   1     1241.20     1390.20     20.90 o
   3   3   1        3.16        9.46      5.54 o
   4   3   1      120.81      123.74      6.86 o
   5   3   1       10.31        8.65      6.26 o
   6   3   1      145.07      161.63      9.92 o
   7   3   1       64.97       46.15      8.28 o
   8   3   1       76.08       84.52      9.89 o
  -9   4   1       60.85       69.83      6.88 o
  -8   4   1       23.58       42.39      4.33 o
  -7   4   1       36.00       83.33      3.74 o
  -6   4   1      220.39      315.85      6.10 o
  -5   4   1      404.56      460.39      5.86 o
  -4   4   1      217.05      242.16      3.76 o
  -3   4   1     1546.61     1455.88      9.29 o
  -2   4   1     9190.98     9988.69     50.36 o
  -1   4   1     2279.78     2342.94     25.02 o
   0   4   1     1203.13     1423.86     20.84 o
   1   4   1       35.22       24.92      6.08 o
   2   4   1      655.34      698.10     17.16 o
   3   4   1      411.14      393.54     14.19 o
   4   4   1       36.63       42.27      7.77 o
   5   4   1      104.98      115.05     13.72 o
   6   4   1       72.40       79.45      8.79 o
   7   4   1        7.89       12.38      8.54 o
  -9   5   1        5.50        5.56      5.65 o
  -8   5   1        0.03        2.32      2.84 o
  -7   5   1      104.04      132.69      5.10 o
  -6   5   1      106.64      121.97      4.56 o
  -5   5   1       24.42       18.21      2.67 o
  -4   5   1      175.77      140.45      6.01 o
  -3   5   1     1597.49     1474.66     14.13 o
  -2   5   1      773.80      806.51     10.84 o
  -1   5   1     1331.70     1381.74     21.98 o
   0   5   1      598.67      645.38     16.39 o
   1   5   1     3239.52     3260.34     36.38 o
   2   5   1      456.36      446.95     15.54 o
   3   5   1      490.17      473.36     17.78 o
   4   5   1      210.78      221.89     13.18 o
   5   5   1      255.16      257.59     17.31 o
   6   5   1      106.20       89.13     10.48 o
  -9   6   1       12.63        9.06      7.52 o
  -8   6   1       25.04       22.79      4.93 o
  -7   6   1        2.38        9.19      8.21 o
  -6   6   1       31.74       14.21      8.19 o
  -5   6   1        1.77        3.03      3.21 o
  -4   6   1      105.21       67.80      4.77 o
  -3   6   1      793.03      814.56     12.05 o
  -2   6   1      148.28      139.37      6.78 o
  -1   6   1       14.11       10.92      4.47 o
   0   6   1      156.43      142.14     10.08 o
   1   6   1     1024.42      885.42     22.03 o
   2   6   1     1217.19     1157.74     25.92 o
   3   6   1      334.08      339.99     16.90 o
   4   6   1      369.26      370.83     18.52 o
   5   6   1      227.58      207.05     11.87 o
  -9   7   1       82.98      109.76     13.57 o
  -8   7   1       32.70       38.60      6.02 o
  -7   7   1       17.15       40.58      5.68 o
  -6   7   1       11.04       28.46      4.31 o
  -5   7   1       26.99       46.09      3.70 o
  -4   7   1       55.26       49.68      4.62 o
  -3   7   1        7.82        5.45      4.23 o
  -2   7   1        2.71        2.89      4.55 o
  -1   7   1       13.54       16.04      8.00 o
   0   7   1      558.02      525.94     17.76 o
   1   7   1       31.09       23.31      7.78 o
   2   7   1       81.46       89.81     10.71 o
   3   7   1       83.70       98.84     11.32 o
   4   7   1      220.97      286.47     17.83 o
  -8   8   1       84.19      105.89     13.28 o
  -7   8   1       34.12       53.24      6.41 o
  -6   8   1       52.83       48.89      6.10 o
  -5   8   1        2.46        1.14      6.45 o
  -4   8   1        7.93       19.88      5.47 o
  -3   8   1        0.47       -3.53      4.79 o
  -2   8   1        2.22       -1.16      7.16 o
  -1   8   1        7.27        2.41      8.22 o
   0   8   1      175.76      184.55     13.55 o
   1   8   1      141.42      128.15     12.47 o
   2   8   1       39.43       55.64     11.77 o
   3   8   1       26.19       16.69     10.93 o
  -7   9   1       21.52       17.98      7.08 o
  -6   9   1       99.32       84.15      7.55 o
  -5   9   1        0.10        0.35      7.06 o
  -4   9   1        1.23        1.29      7.43 o
  -3   9   1        1.89        5.63      8.14 o
  -2   9   1       17.98        9.47      9.14 o
  -1   9   1      166.20      146.67     13.62 o
   0   9   1        0.37        0.43     10.07 o
   1   9   1       49.52       46.55     12.51 o
   2   9   1       15.38       33.48     12.55 o
  -5  10   1        9.39        1.22      7.57 o
  -4  10   1        3.66        0.70      8.76 o
  -3  10   1        2.25        4.94      9.32 o
  -2  10   1        7.02        6.72      9.67 o
  -1  10   1       22.51       22.59     10.19 o
   0 -10   2      195.69      194.61     15.25 o
   1 -10   2      195.15      183.79     13.83 o
   2 -10   2      194.29      172.45     13.06 o
   3 -10   2       88.86       86.33      9.81 o
   4 -10   2      205.21      208.45      9.70 o
   5 -10   2       22.64       22.78     13.32 o
  -2  -9   2        5.55        2.41      9.17 o
  -1  -9   2      189.17      200.12     14.13 o
   0  -9   2      193.92      196.43     13.90 o
   1  -9   2       27.04       40.04      9.31 o
   2  -9   2      383.90      425.28     16.35 o
   3  -9   2      310.77      371.81     14.24 o
   4  -9   2      156.11      205.06      8.85 o
   5  -9   2       33.30       56.95     13.12 o
   6  -9   2       76.02       86.87     13.89 o
  -4  -8   2      115.63      111.57     14.83 o
  -3  -8   2      160.97      147.21     13.62 o
  -2  -8   2      317.22      350.21     17.77 o
  -1  -8   2      426.69      454.09     18.54 o
   0  -8   2      233.94      262.85     14.06 o
   1  -8   2      183.10      217.39     12.06 o
   2  -8   2       38.16       79.20      6.23 o
   3  -8   2      217.62      292.93     10.62 o
   4  -8   2       68.31       88.59      2.30 o
   5  -8   2      349.47      376.92      9.17 o
   6  -8   2       16.72       21.60     11.59 o
   7  -8   2      162.73      192.45     17.25 o
  -5  -7   2       44.94       59.21     13.76 o
  -4  -7   2       64.15       58.51     11.45 o
  -3  -7   2      115.44      124.46     13.44 o
  -2  -7   2      869.70      829.37     23.00 o
  -1  -7   2      886.50      845.38     21.97 o
   0  -7   2      662.40      679.78     18.88 o
   1  -7   2      623.48      670.28     25.77 o
   2  -7   2      598.82      676.65     16.54 o
   3  -7   2      304.99      339.17     19.45 o
   4  -7   2        8.67        4.86      3.64 o
   5  -7   2       60.26       58.36      4.81 o
   6  -7   2      304.19      275.42      5.99 o
   7  -7   2      130.00      133.74      9.95 o
   8  -7   2       48.18       51.69      8.80 o
  -6  -6   2       35.57       39.00      9.37 o
  -5  -6   2       75.61       56.78     12.50 o
  -4  -6   2      239.76      216.85     14.01 o
  -3  -6   2      216.26      217.32     13.97 o
  -2  -6   2      502.29      510.02     17.39 o
  -1  -6   2      823.28      842.29     36.25 o
   0  -6   2      517.11      517.02     10.91 o
   1  -6   2     1020.18     1140.92     14.75 o
   2  -6   2     1572.44     1480.02     16.77 o
   3  -6   2      877.28      812.18      6.69 o
   4  -6   2     1170.24     1013.64     10.46 o
   5  -6   2       17.08       13.83      2.32 o
   6  -6   2      205.37      177.89      5.43 o
   7  -6   2       44.91       57.88      8.94 o
   8  -6   2       27.65       24.71      7.76 o
   9  -6   2        0.83        2.10      7.84 o
  -7  -5   2        3.46       -3.00      9.35 o
  -6  -5   2       34.74       32.64      8.12 o
  -5  -5   2      178.28      173.22     14.36 o
  -4  -5   2        9.48        3.50      8.34 o
  -3  -5   2      319.48      303.44     13.92 o
  -2  -5   2      362.53      334.33     14.82 o
  -1  -5   2       85.91      108.78      5.69 o
   0  -5   2      286.24      249.05      7.23 o
   1  -5   2      921.10      961.16      9.58 o
   2  -5   2     1331.61     1054.84     12.02 o
   3  -5   2      686.85      596.70      6.80 o
   4  -5   2      842.06      704.43      6.80 o
   5  -5   2     1528.69     1484.29     10.51 o
   6  -5   2      610.82      601.51     13.87 o
   7  -5   2      199.28      193.76      8.84 o
   8  -5   2       10.73       14.91      6.07 o
   9  -5   2       47.29       28.13      7.05 o
  -7  -4   2       82.25       77.77      9.96 o
  -6  -4   2        4.15        7.05      7.93 o
  -5  -4   2        0.04       -2.08      5.97 o
  -4  -4   2       31.50       23.20      8.28 o
  -3  -4   2      103.83      147.35      9.54 o
  -2  -4   2       55.79       31.82      6.42 o
  -1  -4   2       47.04       65.33      5.77 o
   0  -4   2      377.16      302.26      7.81 o
   1  -4   2      488.07      514.38      6.52 o
   2  -4   2      774.95      599.50      6.44 o
   3  -4   2     1259.98     1306.25     11.53 o
   4  -4   2      119.39       90.35      5.26 o
   5  -4   2     1307.05     1252.34     29.00 o
   6  -4   2      955.24      883.71      5.90 o
   7  -4   2      722.00      631.03      6.09 o
   8  -4   2      167.07      136.10      4.79 o
   9  -4   2      219.74      189.18      9.62 o
  -8  -3   2      329.47      380.63     20.62 o
  -7  -3   2      432.68      442.63     14.06 o
  -6  -3   2      308.72      342.38     12.47 o
  -5  -3   2      270.49      240.33      9.40 o
  -4  -3   2      176.94      175.89     10.81 o
  -3  -3   2       26.72       47.20      6.91 o
  -2  -3   2       19.39        8.41      5.17 o
  -1  -3   2      434.01      515.07     11.49 o
   0  -3   2      625.21      493.49      7.38 o
   1  -3   2     1159.12     1221.32      8.88 o
   2  -3   2       37.16       16.44      1.23 o
   3  -3   2      540.13      576.32     10.31 o
   4  -3   2     1343.53     1429.25     25.36 o
   5  -3   2     1350.83     1277.11     17.95 o
   6  -3   2      791.43      738.92     17.21 o
   7  -3   2       60.71       36.10      2.85 o
   8  -3   2      796.86      732.76     13.97 o
   9  -3   2      497.64      486.65     22.03 o
  -8  -2   2      205.30      261.94     13.05 o
  -7  -2   2      120.69      170.28      9.80 o
  -6  -2   2      616.05      605.42     12.59 o
  -5  -2   2      570.59      532.93     18.66 o
  -4  -2   2      150.93      162.23      7.21 o
  -3  -2   2     1805.87     1845.69     23.42 o
  -2  -2   2       14.76        5.39      5.00 o
  -1  -2   2      175.79      235.18      7.85 o
   0  -2   2      468.06      356.39      5.26 o
   1  -2   2      233.75      234.12      2.68 o
   2  -2   2     2149.01     2250.82     15.70 o
   3  -2   2        2.79        4.26      3.88 o
   4  -2   2     1499.00     1605.33     15.89 o
   5  -2   2      650.68      626.70     10.82 o
   6  -2   2      822.34      806.60     11.62 o
   7  -2   2      112.77      126.75      5.52 o
   8  -2   2      278.69      334.73      8.65 o
   9  -2   2      354.32      411.84     26.64 o
  -9  -1   2      183.66      214.05      9.64 o
  -8  -1   2      360.27      388.65     10.08 o
  -7  -1   2      105.49       92.56      5.67 o
  -6  -1   2       25.61       22.03      3.64 o
  -5  -1   2      204.31      156.87     10.97 o
  -4  -1   2      891.99      988.88     25.57 o
  -3  -1   2      111.28       63.80      3.86 o
  -2  -1   2      660.63      815.13     13.25 o
  -1  -1   2     1166.86     1077.06      8.18 o
   0  -1   2     1726.09     1800.35     13.75 o
   1  -1   2       42.32       43.44      3.43 o
   2  -1   2      410.63      468.35      6.33 o
   3  -1   2     2071.72     2056.38     21.89 o
   4  -1   2     1039.95     1064.34      7.76 o
   5  -1   2      565.31      558.70      7.14 o
   6  -1   2       19.69        9.79      3.84 o
   7  -1   2      512.56      590.19     10.50 o
   8  -1   2      339.52      460.53     22.16 o
   9  -1   2      121.72      160.21     11.24 o
  -9   0   2      373.50      350.79     10.01 o
  -8   0   2      166.52      149.26      6.56 o
  -7   0   2      406.52      309.15      6.63 o
  -6   0   2        2.89        1.89      2.67 o
  -5   0   2       82.35       44.38      2.95 o
  -4   0   2      353.58      333.69      7.45 o
  -3   0   2       49.78       94.07      2.14 o
  -2   0   2      143.51      157.10      2.19 o
   1   0   2      152.21      142.11      3.76 o
   2   0   2      130.07      171.72      4.72 o
   3   0   2      200.72      160.23      6.60 o
   4   0   2      373.16      407.42      8.76 o
   5   0   2      787.75      783.15      8.93 o
   6   0   2       25.97       39.86      4.19 o
   7   0   2      291.56      313.05      8.71 o
   8   0   2      291.38      316.52     23.38 o
   9   0   2       56.86       52.01      9.11 o
  -9   1   2      885.06      812.45     13.57 o
  -8   1   2      281.78      265.03      6.96 o
  -7   1   2      108.56      102.22      4.57 o
  -6   1   2      546.94      567.86      8.32 o
  -5   1   2      603.87      554.99      6.38 o
  -4   1   2       87.24       77.95      2.42 o
  -3   1   2       12.35       20.78      1.75 o
  -2   1   2      712.48      818.16     11.34 o
  -1   1   2     3356.38     3583.12     21.99 o
   1   1   2     3243.02     3156.84     22.28 o
   2   1   2      618.23      719.70     12.47 o
   3   1   2      144.49       92.10      4.59 o
   4   1   2       87.30       84.08      8.51 o
   5   1   2       58.96       60.66      4.53 o
   6   1   2      678.76      692.25     13.75 o
   7   1   2      386.23      369.37     11.81 o
   8   1   2      304.10      285.43      9.89 o
 -10   2   2      122.85      109.28      7.05 o
  -9   2   2       80.42       72.50      6.05 o
  -8   2   2      723.18      739.33     12.31 o
  -7   2   2      380.32      387.96      7.08 o
  -6   2   2     1330.93     1408.84     20.80 o
  -5   2   2     2394.61     2385.60     15.77 o
  -4   2   2     1229.03     1212.06     10.34 o
  -3   2   2       13.30       12.05      2.09 o
  -2   2   2     1210.56     1159.74     14.14 o
  -1   2   2       68.59       88.69      5.68 o
   0   2   2      882.53     1116.98     15.33 o
   1   2   2      466.39      435.73     10.52 o
   2   2   2        9.09       20.99      5.40 o
   3   2   2        5.82        4.20      3.68 o
   4   2   2       54.67       60.37      7.57 o
   5   2   2       28.19       21.09      4.73 o
   6   2   2       58.86       57.58      7.27 o
   7   2   2      148.70      123.14     10.46 o
   8   2   2       59.24       45.83      8.36 o
 -10   3   2      184.30      172.17      8.32 o
  -9   3   2       39.50       42.23      4.80 o
  -8   3   2       54.24       44.01      3.78 o
  -7   3   2      497.95      453.69      8.69 o
  -6   3   2     2158.97     1963.93     18.05 o
  -5   3   2     2895.42     2789.54     13.82 o
  -4   3   2      906.75      847.68     10.14 o
  -3   3   2     4800.83     5125.39     41.65 o
  -2   3   2     6287.39     6249.25     34.66 o
  -1   3   2      194.88      175.43      5.62 o
   0   3   2      226.01      176.68      8.11 o
   1   3   2      508.74      539.96     13.16 o
   2   3   2     1961.07     2055.21     25.88 o
   3   3   2      251.66      240.94      7.98 o
   4   3   2        2.52        1.48      4.04 o
   5   3   2       30.37       29.71      6.73 o
   6   3   2      125.88      122.15      9.34 o
   7   3   2       72.80       69.53      8.86 o
 -10   4   2       20.00        9.67      6.52 o
  -9   4   2      299.10      281.96      7.51 o
  -8   4   2       76.68       62.71      4.83 o
  -7   4   2      504.97      434.91      8.05 o
  -6   4   2      838.45      720.84      7.83 o
  -5   4   2      655.38      660.57      6.61 o
  -4   4   2      914.63      847.01      7.64 o
  -3   4   2     1605.54     1675.67     36.86 o
  -2   4   2     4490.19     4618.87     33.07 o
  -1   4   2     2106.38     2327.16     26.56 o
   0   4   2     1473.78     1465.31     22.25 o
   1   4   2     3354.19     3654.85     36.27 o
   2   4   2     1125.55     1153.68     21.94 o
   3   4   2      116.39      131.93      6.96 o
   4   4   2      192.49      178.04     11.92 o
   5   4   2        0.42        3.65      6.44 o
   6   4   2        0.12        1.56      7.38 o
   7   4   2        1.48       -3.27      8.09 o
  -9   5   2       35.09       46.90      7.62 o
  -8   5   2      123.69      132.37      8.58 o
  -7   5   2      552.12      575.55     12.04 o
  -6   5   2      553.57      610.09      8.09 o
  -5   5   2       27.78       58.48      3.28 o
  -4   5   2      378.10      443.14      7.53 o
  -3   5   2     1842.30     1965.54     24.94 o
  -2   5   2      221.17      191.78      8.84 o
  -1   5   2      314.76      360.27     12.75 o
   0   5   2     1562.35     1735.05     26.78 o
   1   5   2     2655.36     2979.17     36.01 o
   2   5   2      222.39      215.95     12.38 o
   3   5   2      176.51      180.16     12.82 o
   4   5   2       10.56        3.22      8.99 o
   5   5   2       32.17       43.03      8.00 o
   6   5   2       11.77       17.03      9.36 o
  -9   6   2       13.63       33.78     11.36 o
  -8   6   2      114.21      144.45      6.55 o
  -7   6   2      126.11      191.64      8.72 o
  -6   6   2      228.84      317.15      8.64 o
  -5   6   2       83.81      141.92      5.77 o
  -4   6   2      240.10      260.48      7.68 o
  -3   6   2     1074.26     1146.27     16.33 o
  -2   6   2      247.24      232.93     14.69 o
  -1   6   2      378.89      393.56     12.64 o
   0   6   2      408.70      440.09     15.87 o
   1   6   2      130.38      132.27     10.40 o
   2   6   2      154.95      141.07     11.23 o
   3   6   2       91.58       86.03     10.94 o
   4   6   2      103.63       98.47     13.36 o
   5   6   2       70.91       64.08      9.41 o
  -9   7   2        2.63       10.39     12.17 o
  -8   7   2      111.85      124.30      8.18 o
  -7   7   2      223.60      278.05     20.42 o
  -6   7   2       12.57       32.96      3.90 o
  -5   7   2      190.62      194.88      6.92 o
  -4   7   2      820.40      794.24     12.81 o
  -3   7   2      168.83      156.05      8.86 o
  -2   7   2      226.72      210.17      9.27 o
  -1   7   2      250.45      248.51     12.99 o
   0   7   2      984.57      962.08     24.19 o
   1   7   2       17.71       19.95      8.90 o
   2   7   2       57.17       53.45     11.16 o
   3   7   2       14.66       15.19     10.23 o
   4   7   2       93.50       96.36     13.67 o
  -8   8   2        3.59       -1.60      5.68 o
  -7   8   2       50.49       38.31      6.44 o
  -6   8   2       29.87       15.13      6.07 o
  -5   8   2      211.62      134.70      6.70 o
  -4   8   2      380.96      334.73      9.68 o
  -3   8   2      206.52      169.02     13.72 o
  -2   8   2      171.26      163.78     12.45 o
  -1   8   2      177.41      182.94     13.72 o
   0   8   2       72.98       66.56     11.63 o
   1   8   2      338.84      349.46     18.36 o
   2   8   2       93.56      100.15     12.37 o
   3   8   2      146.27      142.16     14.91 o
  -7   9   2        1.44        4.15      6.09 o
  -6   9   2        5.20       -0.02      6.16 o
  -5   9   2      102.62       69.21     10.00 o
  -4   9   2       73.06       63.33     10.24 o
  -3   9   2       40.81       41.31     10.33 o
  -2   9   2       89.04       98.20     12.09 o
  -1   9   2      383.71      404.94     18.88 o
   0   9   2       50.91       53.72     10.35 o
   1   9   2       53.87       33.86     12.51 o
  -5  10   2       13.76       23.66      9.57 o
  -4  10   2        4.74        9.41      8.91 o
  -3  10   2       16.56       26.04     10.63 o
  -2  10   2       53.01       53.32     10.94 o
   0 -10   3       15.82        5.49     10.42 o
   1 -10   3        0.16       -5.30      8.82 o
   2 -10   3       21.07       27.36      8.46 o
   3 -10   3        0.10        0.96      5.89 o
   4 -10   3        3.09        2.48     11.81 o
  -2  -9   3        2.90        0.05     10.55 o
  -1  -9   3       33.70       39.15     10.40 o
   0  -9   3        8.37       -0.92      8.25 o
   1  -9   3       57.82       72.54      9.90 o
   2  -9   3       16.31       19.24      7.62 o
   3  -9   3       72.20       39.14      3.93 o
   4  -9   3        8.10       -6.11     10.73 o
   5  -9   3        1.28        2.95     11.10 o
   6  -9   3        7.19       -0.16     10.52 o
  -4  -8   3      218.64      188.31     16.79 o
  -3  -8   3      239.57      227.78     16.72 o
  -2  -8   3      467.10      491.24     20.07 o
  -1  -8   3      107.55      111.55     11.80 o
   0  -8   3       24.51       30.13      7.97 o
   1  -8   3       13.09        4.78      6.92 o
   2  -8   3        0.63        0.59      4.51 o
   3  -8   3       10.91        3.01      2.87 o
   4  -8   3       12.43        9.62      8.78 o
   5  -8   3        6.42        3.39      2.91 o
   6  -8   3       30.76       13.35     11.89 o
   7  -8   3        0.10       -0.62      7.13 o
  -5  -7   3      144.82      175.13     16.61 o
  -4  -7   3      155.64      164.02     14.64 o
  -3  -7   3       84.30       97.14     12.24 o
  -2  -7   3      800.58      826.43     23.37 o
  -1  -7   3      870.08      901.12     22.18 o
   0  -7   3      177.35      180.20     14.49 o
   1  -7   3      780.06      790.62     12.84 o
   2  -7   3      604.50      668.04     10.10 o
   3  -7   3       52.61       60.76      2.70 o
   4  -7   3       29.40        7.42      3.24 o
   5  -7   3      149.08       98.07      3.34 o
   6  -7   3        3.03        3.05      6.84 o
   7  -7   3        4.02        0.21      7.31 o
   8  -7   3        1.41        2.67      7.96 o
  -6  -6   3       77.86      109.89     12.87 o
  -5  -6   3       91.57      112.54     12.88 o
  -4  -6   3       43.02       53.13     10.64 o
  -3  -6   3      585.75      580.26     19.49 o
  -2  -6   3      645.75      632.03     19.03 o
  -1  -6   3      481.44      457.21      8.80 o
   0  -6   3     1643.85     1747.17     27.01 o
   1  -6   3     1797.99     1872.77     19.78 o
   2  -6   3     1731.03     1917.26     14.98 o
   3  -6   3      476.86      557.59      7.94 o
   4  -6   3      560.67      720.26      7.67 o
   5  -6   3       10.68       20.10      6.08 o
   6  -6   3       28.28       39.76      6.75 o
   7  -6   3        0.69        5.19      7.19 o
   8  -6   3       30.71       40.97      8.94 o
  -7  -5   3      210.36      258.97     13.56 o
  -6  -5   3      260.48      245.05     11.96 o
  -5  -5   3      130.01      129.05     11.71 o
  -4  -5   3      123.76      123.08     11.04 o
  -3  -5   3     1138.25     1070.49     24.11 o
  -2  -5   3      614.59      608.10     12.07 o
  -1  -5   3      635.80      585.81     10.51 o
   0  -5   3     1485.45     1531.51     23.53 o
   1  -5   3     2327.30     2327.98     18.04 o
   2  -5   3     1947.90     2225.28     30.00 o
   3  -5   3      738.72      833.95      7.36 o
   4  -5   3      413.87      473.30     11.66 o
   5  -5   3     1588.68     1496.46     20.31 o
   6  -5   3      614.99      561.37     14.31 o
   7  -5   3      151.01      130.37      7.87 o
   8  -5   3        9.01        5.52      6.06 o
   9  -5   3        0.54        1.45      6.26 o
  -7  -4   3       63.94       69.43     14.39 o
  -6  -4   3      167.51      160.53      9.84 o
  -5  -4   3      568.20      498.47     13.58 o
  -4  -4   3     1426.50     1392.94     27.44 o
  -3  -4   3      787.05      751.40     18.43 o
  -2  -4   3      952.09     1033.02     19.47 o
  -1  -4   3      872.89      785.64     13.04 o
   0  -4   3      889.78      899.79     10.46 o
   1  -4   3     1129.25     1111.93     12.77 o
   2  -4   3      154.59      146.91      2.38 o
   3  -4   3     1527.56     1538.57     17.14 o
   4  -4   3      389.64      325.10      8.00 o
   5  -4   3      957.79      867.65     12.67 o
   6  -4   3      439.22      412.49      3.57 o
   7  -4   3      170.18      186.36      3.84 o
   8  -4   3      106.05      103.84      7.46 o
   9  -4   3      121.79      136.84      9.17 o
  -8  -3   3        2.85       -0.02      8.15 o
  -7  -3   3        3.23        2.17      6.14 o
  -6  -3   3       56.01       60.75      6.85 o
  -5  -3   3       38.22       27.57      6.40 o
  -4  -3   3      931.80      928.28     20.71 o
  -3  -3   3      681.87      604.08     15.64 o
  -2  -3   3     1145.12     1298.36     19.93 o
  -1  -3   3     1024.57      928.72      9.87 o
   0  -3   3     1353.11     1406.54     15.59 o
   1  -3   3      445.25      415.75      4.44 o
   2  -3   3       30.38        8.81      0.99 o
   3  -3   3       52.83      115.81      2.60 o
   4  -3   3     1277.32     1087.62     13.93 o
   5  -3   3      420.72      409.07     14.98 o
   6  -3   3      200.85      182.33      3.83 o
   7  -3   3       23.19       16.69      3.12 o
   8  -3   3      177.78      168.05     10.61 o
   9  -3   3      121.85      106.08     10.58 o
  -9  -2   3       10.73        9.09      7.88 o
  -8  -2   3       14.09        7.07      6.26 o
  -7  -2   3       49.87       40.56      4.29 o
  -6  -2   3        0.43       -3.31      4.30 o
  -5  -2   3       63.32       53.01      4.54 o
  -4  -2   3      132.25      117.92     10.27 o
  -3  -2   3      159.08      150.13      8.93 o
  -2  -2   3      316.55      314.60      9.84 o
  -1  -2   3     2836.40     2914.53     37.82 o
   0  -2   3      926.36      870.69      5.30 o
   1  -2   3     1436.20     1432.10     11.90 o
   2  -2   3     2398.06     2097.61     19.54 o
   3  -2   3      118.31       77.07      3.28 o
   4  -2   3      442.31      387.21      4.96 o
   5  -2   3      132.57      138.83      4.68 o
   6  -2   3       58.63       42.13      3.43 o
   7  -2   3      113.46       96.04      4.84 o
   8  -2   3      128.03       82.30      8.54 o
   9  -2   3       24.34        9.71      8.05 o
  -9  -1   3       38.76       37.54      6.08 o
  -8  -1   3       27.08       40.96      4.53 o
  -7  -1   3        2.46        5.61      3.67 o
  -6  -1   3       27.20       14.53      3.30 o
  -5  -1   3       27.84       42.14      2.82 o
  -4  -1   3        4.14        3.74      2.53 o
  -3  -1   3      139.77      148.07      3.30 o
  -2  -1   3      221.59      202.89      7.72 o
  -1  -1   3      290.70      333.00      5.36 o
   0  -1   3     2775.06     2634.25      9.82 o
   1  -1   3     1115.98     1185.16      8.45 o
   2  -1   3      987.07      768.43     10.43 o
   3  -1   3     3116.68     3374.90     20.40 o
   4  -1   3     2311.25     2256.01     38.27 o
   5  -1   3      978.20     1051.95     21.57 o
   6  -1   3       14.86       21.10      3.09 o
   7  -1   3      567.12      507.67      9.90 o
   8  -1   3      230.35      206.87     11.94 o
   9  -1   3       32.96       31.93      8.77 o
  -9   0   3      213.49      245.12      8.62 o
  -8   0   3        7.76        0.14      3.82 o
  -7   0   3       83.67      130.48      4.82 o
  -6   0   3       56.70       77.94      3.40 o
  -5   0   3       25.00       29.97      3.07 o
  -4   0   3       25.16       14.76      1.91 o
  -3   0   3      504.59      543.92      6.29 o
  -2   0   3     2302.01     2100.53     12.89 o
  -1   0   3        3.97       23.68      4.96 o
   0   0   3      683.88      569.61     11.12 o
   1   0   3     1814.56     1869.48     10.00 o
   2   0   3       68.59       37.77      2.76 o
   3   0   3     2477.25     2736.87     21.47 o
   4   0   3     1173.57     1143.70     18.45 o
   5   0   3     1204.93     1257.85     12.28 o
   6   0   3      945.37      957.24     13.31 o
   7   0   3      446.26      468.08      8.57 o
   8   0   3      210.08      223.50     14.49 o
  -9   1   3      480.66      540.36     11.70 o
  -8   1   3      445.15      489.82      8.25 o
  -7   1   3      166.41      166.83      5.06 o
  -6   1   3      417.23      353.39      6.63 o
  -5   1   3      294.01      239.57      4.56 o
  -4   1   3       55.16       55.39      2.05 o
  -3   1   3      813.51      975.46      5.39 o
  -2   1   3      174.21      268.00      4.63 o
  -1   1   3      353.27      443.09     10.31 o
   0   1   3      219.83      149.65      6.82 o
   1   1   3       32.84       24.49      5.58 o
   2   1   3      904.77      954.64     15.05 o
   3   1   3     1753.70     1803.49     15.39 o
   4   1   3     1215.12     1181.65     13.83 o
   5   1   3        5.43        5.69      3.78 o
   6   1   3      844.47      876.16     15.25 o
   7   1   3      559.36      591.80     20.38 o
   8   1   3      253.54      301.69     10.47 o
 -10   2   3      253.99      264.12      9.22 o
  -9   2   3       46.52       49.37      5.65 o
  -8   2   3      703.56      662.62      9.40 o
  -7   2   3      542.21      469.50      6.34 o
  -6   2   3     1056.73      963.70      9.45 o
  -5   2   3      444.92      352.59      4.81 o
  -4   2   3       56.80       72.62      2.64 o
  -3   2   3      171.12      111.15      3.93 o
  -2   2   3        2.83       -0.96      5.01 o
  -1   2   3       41.73       61.34      5.57 o
   0   2   3       90.86       53.76      6.24 o
   1   2   3      363.44      400.93     10.97 o
   2   2   3     1013.26      983.54     38.60 o
   3   2   3      822.94      893.52     12.66 o
   4   2   3      866.96      865.37     24.38 o
   5   2   3      225.18      220.81      7.25 o
   6   2   3      322.31      336.63     20.79 o
   7   2   3      186.60      192.82     10.66 o
   8   2   3       20.52       23.32      8.15 o
 -10   3   3      323.71      327.72     16.04 o
  -9   3   3      240.77      222.86      6.90 o
  -8   3   3       18.39       17.89      3.94 o
  -7   3   3      394.29      356.79      7.49 o
  -6   3   3      579.75      603.75      7.14 o
  -5   3   3      186.86      167.51      4.46 o
  -4   3   3      277.49      336.68      5.22 o
  -3   3   3      333.27      291.19      4.71 o
  -2   3   3     1381.96     1609.03     20.56 o
  -1   3   3       46.53       71.20      6.75 o
   0   3   3      299.13      289.51     10.65 o
   1   3   3      505.99      570.12     14.47 o
   2   3   3     1207.29     1186.27     67.97 o
   3   3   3      866.82      836.70     15.87 o
   4   3   3       73.58       70.35      5.88 o
   5   3   3      575.12      561.69     20.22 o
   6   3   3      314.78      288.84     24.05 o
   7   3   3      246.84      272.09     12.78 o
 -10   4   3        7.89        6.19      4.81 o
  -9   4   3      299.04      308.53      7.64 o
  -8   4   3      109.19      116.03      6.12 o
  -7   4   3      330.82      311.62      7.79 o
  -6   4   3      160.18      182.73      5.51 o
  -5   4   3       92.02       71.98      3.74 o
  -4   4   3      188.11      178.25      4.38 o
  -3   4   3     1114.98     1073.86     17.66 o
  -2   4   3      411.56      470.04     12.91 o
  -1   4   3       48.61       50.89      6.85 o
   0   4   3       38.09       31.37      6.85 o
   1   4   3       31.58       39.49      7.77 o
   2   4   3      240.04      234.49     10.47 o
   3   4   3        5.87       12.33      6.79 o
   4   4   3       47.42       51.46     12.10 o
   5   4   3       29.27       42.30      8.29 o
   6   4   3       75.04       64.02      8.73 o
  -9   5   3        6.27        4.09      5.28 o
  -8   5   3      162.45      164.38      7.76 o
  -7   5   3      365.84      302.61     14.53 o
  -6   5   3      432.64      348.64      7.51 o
  -5   5   3       30.09       14.73      3.76 o
  -4   5   3      573.03      522.38     10.89 o
  -3   5   3     1349.64     1419.45     36.71 o
  -2   5   3        5.54        1.39      5.97 o
  -1   5   3       93.03       75.05      6.37 o
   0   5   3       40.03       25.24      8.02 o
   1   5   3       88.40       71.20      8.83 o
   2   5   3      228.36      207.85     12.00 o
   3   5   3      177.79      155.64     12.73 o
   4   5   3        2.12       -0.21      6.46 o
   5   5   3       42.71       49.25      8.40 o
   6   5   3       69.26       83.75     10.09 o
  -9   6   3      123.85      143.45     13.36 o
  -8   6   3      438.85      418.05     17.85 o
  -7   6   3      238.84      202.99      7.98 o
  -6   6   3      163.53      143.60      5.74 o
  -5   6   3      344.23      319.97      8.73 o
  -4   6   3      527.17      522.58     22.16 o
  -3   6   3      221.63      221.87      7.99 o
  -2   6   3      160.89      169.97     10.27 o
  -1   6   3       40.63       37.97      8.75 o
   0   6   3      190.16      176.87     11.11 o
   1   6   3       58.81       58.32     10.47 o
   2   6   3       85.55       91.91     11.32 o
   3   6   3       27.20       29.65     10.55 o
   4   6   3        0.64       -1.02      8.12 o
   5   6   3        9.48        6.21      7.65 o
  -8   7   3      376.67      378.71     12.45 o
  -7   7   3      668.81      685.13     15.23 o
  -6   7   3      109.10      140.88      6.02 o
  -5   7   3      491.15      601.58     11.97 o
  -4   7   3      783.87      778.97    140.98 o
  -3   7   3      105.34      105.06     10.61 o
  -2   7   3       42.31       46.86      7.74 o
  -1   7   3      137.70      123.77     11.68 o
   0   7   3      392.30      385.89     17.39 o
   1   7   3      117.11      117.57     10.98 o
   2   7   3       36.02       42.61     11.56 o
   3   7   3       10.32        1.98      8.78 o
   4   7   3       30.29       27.52     11.97 o
  -8   8   3       71.72       84.16      8.29 o
  -7   8   3      158.29      178.75      9.52 o
  -6   8   3      298.07      379.35     16.51 o
  -5   8   3      532.78      611.08     12.86 o
  -4   8   3      463.53      525.52     12.65 o
  -3   8   3      238.70      262.92     14.96 o
  -2   8   3      285.58      281.70     15.48 o
  -1   8   3      351.96      366.67     17.86 o
   0   8   3       69.90       93.32     12.62 o
   1   8   3      110.33      118.95     14.11 o
   2   8   3       28.34       37.05     11.96 o
  -6   9   3      137.50      151.02     12.85 o
  -5   9   3      307.43      308.86     16.06 o
  -4   9   3      200.88      167.52     13.13 o
  -3   9   3      172.40      134.01     12.46 o
  -2   9   3      255.65      247.10     16.03 o
  -1   9   3      510.53      531.06     22.01 o
   0   9   3      122.90      127.57     14.22 o
   1   9   3       49.82       55.71     13.02 o
  -3  10   3      104.43       98.11     13.23 o
   1 -10   4        9.00        6.26      5.51 o
   2 -10   4        6.95        5.47      6.53 o
   3 -10   4       64.45       50.10     11.07 o
  -2  -9   4        0.07       12.56     11.46 o
  -1  -9   4        3.44        3.88      9.42 o
   0  -9   4       78.91       80.74     10.90 o
   1  -9   4      121.66      115.76      7.10 o
   2  -9   4       93.00       70.22      5.02 o
   3  -9   4       51.64       33.43      5.83 o
   4  -9   4      131.49      122.02     13.40 o
   5  -9   4       80.88       71.03     11.66 o
   6  -9   4       78.59       91.88     13.78 o
  -4  -8   4       37.17       44.92     13.30 o
  -3  -8   4       47.43       70.77     12.59 o
  -2  -8   4      325.16      324.21     17.06 o
  -1  -8   4       25.05       22.93      9.79 o
   0  -8   4       58.30       78.30      9.53 o
   1  -8   4       41.79       27.65      4.07 o
   2  -8   4      175.73      176.71      5.12 o
   3  -8   4      245.38      250.41      5.56 o
   4  -8   4      127.25      172.91      6.17 o
   5  -8   4       71.03       94.54     13.41 o
   6  -8   4      158.68      210.51     11.70 o
   7  -8   4       20.17       36.73     10.52 o
  -5  -7   4      141.39      147.68     16.11 o
  -4  -7   4      154.85      143.73     13.42 o
  -3  -7   4      217.62      230.56     15.62 o
  -2  -7   4      527.78      505.50     19.15 o
  -1  -7   4       51.12       54.85      8.66 o
   0  -7   4       15.13        8.22      3.89 o
   1  -7   4        6.04        7.75      3.22 o
   2  -7   4       25.62       16.84      3.39 o
   3  -7   4       45.78       74.93      3.75 o
   4  -7   4       51.87      101.00      8.41 o
   5  -7   4      177.22      248.29     11.56 o
   6  -7   4      127.94      152.75     10.06 o
   7  -7   4      109.01      126.14     11.06 o
  -6  -6   4       98.74       78.41      9.41 o
  -5  -6   4      107.51      119.26     13.76 o
  -4  -6   4      154.16      153.94     13.32 o
  -3  -6   4     1131.69     1094.48     26.63 o
  -2  -6   4       69.63       52.56      5.61 o
  -1  -6   4      120.03      124.11      5.63 o
   0  -6   4      101.27      107.39      4.33 o
   1  -6   4      264.78      282.26      6.46 o
   2  -6   4      173.48      144.31      3.48 o
   3  -6   4       45.19       17.58      1.59 o
   4  -6   4       20.67        8.22      5.07 o
   5  -6   4       17.75       23.60      6.79 o
   6  -6   4       36.96       17.30      7.74 o
   7  -6   4      165.17      151.26     14.39 o
   8  -6   4      129.06      112.88     10.98 o
  -7  -5   4      362.09      397.21     34.07 o
  -6  -5   4      253.92      237.35     17.32 o
  -5  -5   4      296.02      330.50     17.15 o
  -4  -5   4       83.12       86.92     11.45 o
  -3  -5   4      144.76      155.83     12.07 o
  -2  -5   4      305.99      294.68      6.96 o
  -1  -5   4       17.42       15.20      3.11 o
   0  -5   4      281.08      297.01      6.22 o
   1  -5   4      923.67      936.29     10.57 o
   2  -5   4      285.87      277.51      3.98 o
   3  -5   4      150.39      146.57      5.45 o
   4  -5   4        2.88        2.00      4.28 o
   5  -5   4       36.65       54.68      6.83 o
   6  -5   4        0.94        6.50      7.27 o
   7  -5   4        7.80       -1.55      6.35 o
   8  -5   4       71.10       61.67      7.35 o
  -7  -4   4      132.56      145.16     10.82 o
  -6  -4   4      359.80      391.88      9.40 o
  -5  -4   4      155.69      167.12      9.45 o
  -4  -4   4     1324.22     1316.63     20.02 o
  -3  -4   4      415.59      450.42     10.50 o
  -2  -4   4       25.27       24.64      3.05 o
  -1  -4   4      166.21      140.16      5.66 o
   0  -4   4      961.74     1027.89     10.39 o
   1  -4   4      636.45      542.86      5.87 o
   2  -4   4      164.37      188.24      4.11 o
   3  -4   4      259.49      321.50     12.41 o
   4  -4   4      100.09      188.24      5.50 o
   5  -4   4       62.52       89.56      2.31 o
   6  -4   4        2.33        9.01      1.90 o
   7  -4   4       10.13       10.98      2.93 o
   8  -4   4        5.77        8.67      6.14 o
  -8  -3   4      305.36      284.17     12.50 o
  -7  -3   4      521.22      506.33     14.79 o
  -6  -3   4      329.62      365.33      8.37 o
  -5  -3   4      252.87      252.22     13.29 o
  -4  -3   4     1719.75     1737.16     27.76 o
  -3  -3   4     2419.76     2401.94     30.20 o
  -2  -3   4      887.37      906.02     22.17 o
  -1  -3   4     2307.28     2318.68     19.53 o
   0  -3   4     1857.07     1926.31     18.44 o
   1  -3   4     1464.65     1303.70      8.02 o
   2  -3   4       91.51      131.37      3.46 o
   3  -3   4      117.14      116.68      7.12 o
   4  -3   4      482.41      589.20     10.75 o
   5  -3   4      109.68       99.59      4.05 o
   6  -3   4       33.30       29.31      3.59 o
   7  -3   4       18.43       19.15      3.80 o
   8  -3   4        9.37       14.59      7.85 o
  -8  -2   4      234.69      231.39      7.95 o
  -7  -2   4      361.00      425.58      7.89 o
  -6  -2   4      354.41      386.27      6.37 o
  -5  -2   4     2290.45     2368.40     35.01 o
  -4  -2   4     1745.67     1702.44     15.62 o
  -3  -2   4     1646.13     1535.13     23.09 o
  -2  -2   4     2056.27     2003.21      9.44 o
  -1  -2   4     5818.14     5592.49     30.32 o
   0  -2   4     5692.99     6106.44     32.27 o
   1  -2   4      371.79      284.34      4.24 o
   2  -2   4      917.87     1015.07      8.43 o
   3  -2   4      396.94      369.84      3.89 o
   4  -2   4      265.41      237.67      4.05 o
   5  -2   4       12.00        3.98      1.59 o
   6  -2   4       39.48       43.09      3.61 o
   7  -2   4       11.02       14.94      3.45 o
   8  -2   4       10.56       23.64      9.12 o
  -9  -1   4       15.96       25.65      7.25 o
  -8  -1   4       85.62      111.88      6.23 o
  -7  -1   4       78.21      119.76      4.45 o
  -6  -1   4      107.98      137.93      4.07 o
  -5  -1   4     1501.44     1477.42     13.25 o
  -4  -1   4     1433.55     1479.08      7.36 o
  -3  -1   4     1182.13     1024.63     11.75 o
  -2  -1   4     1816.54     1978.03     23.07 o
  -1  -1   4     3008.73     2813.52     10.02 o
   0  -1   4     4217.43     4424.27     28.56 o
   1  -1   4     1483.42     1344.51     13.16 o
   2  -1   4       66.03       66.51      2.60 o
   3  -1   4     2883.24     2821.12     33.92 o
   4  -1   4      708.55      627.21      7.08 o
   5  -1   4      231.70      190.68      5.35 o
   6  -1   4       53.32       54.55      3.63 o
   7  -1   4       38.06       36.45      3.81 o
   8  -1   4        0.28       -0.50      8.43 o
  -9   0   4       18.31        6.64      4.48 o
  -8   0   4       31.54       56.37      4.13 o
  -7   0   4        2.31        9.09      3.00 o
  -6   0   4      537.90      549.67      7.36 o
  -5   0   4       51.31       25.86      2.66 o
  -4   0   4      136.07      143.67      4.67 o
  -3   0   4        6.66       35.53      3.38 o
  -2   0   4     3284.86     3712.57     26.15 o
  -1   0   4     2240.72     2069.55     21.94 o
   0   0   4     1093.92     1086.50     19.12 o
   1   0   4     1411.51     1216.74      8.76 o
   2   0   4     2947.06     2941.98     25.64 o
   3   0   4     1983.40     1827.44     24.08 o
   4   0   4      566.87      511.08      9.28 o
   5   0   4       64.80       57.88      4.23 o
   6   0   4      540.88      533.06      9.32 o
   7   0   4      232.51      227.20      7.18 o
   8   0   4       40.32       23.77      6.19 o
  -9   1   4        7.39        5.24      4.89 o
  -8   1   4       42.73       50.85      4.91 o
  -7   1   4       28.32        7.36      3.54 o
  -6   1   4       22.46        9.29      2.48 o
  -5   1   4       65.21       22.20      2.41 o
  -4   1   4       47.93       33.36      1.85 o
  -3   1   4       51.87       20.53      1.80 o
  -2   1   4      256.14      284.72      4.42 o
  -1   1   4     1621.24     1479.55     19.57 o
   0   1   4      150.84      141.23      4.65 o
   1   1   4      786.96      699.28     17.35 o
   2   1   4     1603.52     1588.06     19.66 o
   3   1   4     1688.45     1633.37     33.60 o
   4   1   4      934.28      924.36     13.29 o
   5   1   4       16.28       20.84      4.14 o
   6   1   4      641.22      621.50     13.49 o
   7   1   4      310.78      270.92     15.84 o
   8   1   4       82.81       73.11      7.26 o
  -9   2   4       26.92       13.54      4.95 o
  -8   2   4        5.00       14.01      3.63 o
  -7   2   4        2.49       20.83      3.21 o
  -6   2   4       66.91       87.64      3.48 o
  -5   2   4        1.73        7.72      2.17 o
  -4   2   4       30.49       31.99      2.37 o
  -3   2   4     1922.12     1909.35     11.27 o
  -2   2   4      304.08      342.16     10.67 o
  -1   2   4      208.41      205.73      8.53 o
   0   2   4      251.00      255.70      9.90 o
   1   2   4       79.06       66.22      6.64 o
   2   2   4      659.64      660.44     31.46 o
   3   2   4      134.85      144.86      5.71 o
   4   2   4       45.60       52.42      5.06 o
   5   2   4     1068.60     1055.22     28.72 o
   6   2   4      433.58      434.09     24.82 o
   7   2   4      140.88      141.24      9.82 o
 -10   3   4       61.31       70.57      6.28 o
  -9   3   4      174.63      201.89      6.44 o
  -8   3   4        1.17        2.64      3.53 o
  -7   3   4       71.84       78.76      4.00 o
  -6   3   4       27.29       15.43      2.65 o
  -5   3   4       18.24        8.53      2.76 o
  -4   3   4      409.11      499.89      7.19 o
  -3   3   4        6.06       10.27      3.51 o
  -2   3   4      673.53      719.87     15.68 o
  -1   3   4      458.96      490.17     13.80 o
   0   3   4      103.25      104.62      7.94 o
   1   3   4      216.22      228.48     10.92 o
   2   3   4      497.47      492.87     29.99 o
   3   3   4      139.80      158.32      6.69 o
   4   3   4       28.83       32.68      6.59 o
   5   3   4      357.43      373.23     13.59 o
   6   3   4      268.55      259.55     11.67 o
   7   3   4      119.00      127.31     10.78 o
  -9   4   4      109.88      116.27      9.66 o
  -8   4   4      144.66      132.00      7.31 o
  -7   4   4      279.49      265.81      7.09 o
  -6   4   4       69.35       57.87      4.03 o
  -5   4   4      102.35      119.69      4.97 o
  -4   4   4      120.20      134.37      5.02 o
  -3   4   4      123.67      134.64      8.95 o
  -2   4   4      425.61      494.38     14.04 o
  -1   4   4      224.01      224.40     10.83 o
   0   4   4      466.14      450.68     11.25 o
   1   4   4      985.98      962.41     38.36 o
   2   4   4      338.84      331.72     14.59 o
   3   4   4      696.83      700.78     15.12 o
   4   4   4      554.70      547.24     20.63 o
   5   4   4      298.31      298.91     18.51 o
   6   4   4       90.38       89.26      9.95 o
  -9   5   4        8.94        5.11      5.72 o
  -8   5   4      154.13      159.49     12.82 o
  -7   5   4       84.97       84.99      5.16 o
  -6   5   4       30.72       32.83      3.25 o
  -5   5   4        6.65        3.53      3.68 o
  -4   5   4       18.89       21.86      3.55 o
  -3   5   4        0.19        0.29      4.94 o
  -2   5   4       51.66       38.27      5.72 o
  -1   5   4      205.70      182.11     10.63 o
   1   5   4      585.02      577.37     18.98 o
   2   5   4     1238.83     1209.55     26.67 o
   3   5   4      113.93       95.53     11.43 o
   4   5   4      534.39      487.81     15.29 o
   5   5   4      261.21      268.06     13.10 o
  -9   6   4      204.19      224.59     14.84 o
  -8   6   4      357.17      354.14     10.67 o
  -7   6   4       92.04       87.19      5.37 o
  -6   6   4        0.87        0.33      3.96 o
  -5   6   4       39.80       36.14      6.31 o
  -4   6   4      159.83      144.24      7.50 o
  -3   6   4       31.57       23.52      5.85 o
  -2   6   4        9.02       16.32      5.05 o
  -1   6   4        7.38        8.04      8.65 o
   0   6   4        8.27        9.11      7.21 o
   1   6   4      282.34      298.61     15.91 o
   2   6   4       86.31       78.53      9.95 o
   3   6   4      248.55      242.32     15.78 o
   4   6   4      111.07      114.61     10.18 o
  -8   7   4      172.27      149.03      9.31 o
  -7   7   4      400.10      342.94     21.72 o
  -6   7   4       60.40       41.56      5.83 o
  -5   7   4      286.46      223.71      8.85 o
  -4   7   4      279.52      238.92      9.18 o
  -3   7   4       16.50       29.32      9.29 o
  -2   7   4       19.05       23.45      7.94 o
  -1   7   4       55.77       43.92      9.61 o
   0   7   4        2.05        5.44      9.74 o
   1   7   4        1.39        1.67      9.78 o
   2   7   4       41.23       37.72      9.73 o
   3   7   4        2.52        4.14     11.49 o
  -7   8   4       33.55       24.03      7.25 o
  -6   8   4      282.07      252.32     15.32 o
  -5   8   4      421.41      380.01     17.88 o
  -4   8   4      148.00      129.99     11.84 o
  -3   8   4       79.28       90.80     11.92 o
  -2   8   4       51.67       58.55     11.27 o
  -1   8   4       24.50       27.53     10.77 o
   0   8   4        7.33        8.05      9.73 o
   1   8   4       17.67       18.86      9.55 o
   2   8   4        4.42        4.11     10.22 o
  -6   9   4      178.49      190.88     14.49 o
  -5   9   4      178.00      215.63     15.63 o
  -4   9   4       98.87      124.47     13.35 o
  -3   9   4       61.88       90.59     12.94 o
  -2   9   4       95.94      108.57     13.76 o
  -1   9   4       30.54       38.08     11.75 o
   0   9   4       33.86       45.64     11.76 o
  -1  -9   5       34.03       24.43      6.72 o
   0  -9   5      229.40      209.86     19.32 o
   1  -9   5      107.46       97.43      5.93 o
   2  -9   5       96.19      115.46      7.60 o
   3  -9   5      135.43      125.84     13.36 o
   4  -9   5      122.77      120.82     15.08 o
   5  -9   5      121.79      144.72     16.04 o
  -3  -8   5        4.00       -6.14      7.35 o
  -2  -8   5       17.96       25.20      6.72 o
  -1  -8   5       35.30       32.77      6.20 o
   0  -8   5        3.05       -1.09      4.95 o
   1  -8   5       33.80       31.16      3.85 o
   2  -8   5      139.07      135.19      5.32 o
   3  -8   5      385.97      357.19      7.58 o
   4  -8   5      117.98      100.73     11.82 o
   5  -8   5      228.30      204.66     15.02 o
   6  -8   5      335.55      350.00     13.71 o
  -5  -7   5        3.99        5.17      7.84 o
  -4  -7   5       20.01       14.17      7.60 o
  -3  -7   5        0.28        2.10      6.29 o
  -2  -7   5       10.20        6.84      4.37 o
  -1  -7   5       21.10       27.79      4.52 o
   0  -7   5       31.02       28.14      3.83 o
   1  -7   5       32.84       33.61      3.39 o
   2  -7   5       98.02       86.62      4.28 o
   3  -7   5      254.14      206.74      4.44 o
   4  -7   5      339.81      282.75     10.88 o
   5  -7   5      272.33      251.08     11.58 o
   6  -7   5      215.60      229.48     12.46 o
   7  -7   5      159.40      180.80     11.90 o
  -6  -6   5        0.62        1.56      7.24 o
  -5  -6   5       29.94       32.62     11.27 o
  -4  -6   5       44.45       39.71      6.73 o
  -3  -6   5       87.40       87.95      5.77 o
  -2  -6   5        2.95        2.96      3.84 o
  -1  -6   5      111.61      125.37      4.88 o
   0  -6   5       17.10       26.13      3.04 o
   1  -6   5       97.15       88.19      4.00 o
   2  -6   5      511.55      516.44      8.46 o
   3  -6   5      161.96      131.52      3.58 o
   4  -6   5      216.30      246.93     10.46 o
   5  -6   5      279.70      334.23     15.24 o
   6  -6   5       53.14       86.78      9.54 o
   7  -6   5       72.79      100.98     10.67 o
  -7  -5   5      231.87      243.56     12.38 o
  -6  -5   5       83.85       78.13      8.77 o
  -5  -5   5       45.14       34.98     10.95 o
  -4  -5   5      136.44      142.74     13.12 o
  -3  -5   5      290.22      303.22      8.45 o
  -2  -5   5       35.93       42.00      3.66 o
  -1  -5   5       18.10       19.40      3.64 o
   0  -5   5       42.08       57.00      3.51 o
   1  -5   5      146.60      134.10      4.07 o
   2  -5   5      389.95      433.28      5.64 o
   3  -5   5      304.69      305.25      6.71 o
   4  -5   5      322.56      430.84     11.95 o
   5  -5   5      157.78      214.83     10.07 o
   6  -5   5      120.17      174.25     12.68 o
   7  -5   5      136.22      145.66      8.73 o
   8  -5   5      176.47      189.09     10.22 o
  -7  -4   5       67.56       55.44      8.89 o
  -6  -4   5       18.65       10.00      7.46 o
  -5  -4   5       65.45       57.84      7.40 o
  -4  -4   5     2640.73     2617.94     37.81 o
  -3  -4   5       75.35       89.62      4.42 o
  -2  -4   5        3.16        0.12      3.03 o
  -1  -4   5        1.80        0.76      2.41 o
   0  -4   5       18.96       32.37      2.85 o
   1  -4   5      268.40      234.18      4.12 o
   2  -4   5      203.68      261.73      3.89 o
   3  -4   5      237.17      274.26      6.45 o
   4  -4   5      107.86      181.90      4.26 o
   5  -4   5      138.70      135.33      4.58 o
   6  -4   5      261.24      264.72      5.52 o
   7  -4   5      312.76      280.73     10.42 o
   8  -4   5      350.30      349.09     11.66 o
  -8  -3   5      321.59      316.25     15.23 o
  -7  -3   5      113.85      101.13      5.67 o
  -6  -3   5      291.99      265.12      8.17 o
  -5  -3   5      874.04      965.11     13.68 o
  -4  -3   5      320.27      310.95     14.24 o
  -3  -3   5      420.82      484.82      9.77 o
  -2  -3   5       65.08       41.73      2.38 o
  -1  -3   5      308.18      361.90      4.94 o
   0  -3   5      288.05      276.24      3.70 o
   1  -3   5        6.34        2.18      1.66 o
   2  -3   5        1.85        4.32      1.65 o
   3  -3   5       66.59       73.27      3.38 o
   4  -3   5       21.46       17.46      2.89 o
   5  -3   5       98.79       65.68      3.99 o
   6  -3   5      228.13      176.13      5.59 o
   7  -3   5      267.44      224.26     11.63 o
   8  -3   5       49.75       50.41      8.67 o
  -8  -2   5      158.35      133.23      9.34 o
  -7  -2   5      215.16      184.96      5.97 o
  -6  -2   5      253.82      242.62      6.07 o
  -5  -2   5     3167.69     3260.88     25.71 o
  -4  -2   5      451.23      454.44     16.81 o
  -3  -2   5      266.31      336.43     12.29 o
  -2  -2   5      254.01      166.99      6.66 o
  -1  -2   5     2709.46     2962.88     26.19 o
   0  -2   5      812.67      760.62      8.12 o
   1  -2   5      506.57      569.57      6.75 o
   2  -2   5      345.78      321.32      4.89 o
   3  -2   5      421.54      495.19      9.41 o
   4  -2   5       21.61       48.63      2.28 o
   5  -2   5       13.17        3.41      2.20 o
   6  -2   5      123.10       95.76      5.58 o
   7  -2   5       63.16       54.78      8.58 o
   8  -2   5        9.59        8.71      8.99 o
  -9  -1   5      209.99      181.59     11.06 o
  -8  -1   5      296.03      239.92      7.02 o
  -7  -1   5      371.42      347.13      5.96 o
  -6  -1   5      829.05      805.82      8.13 o
  -5  -1   5      465.55      516.15     10.00 o
  -4  -1   5     1435.32     1278.22     22.28 o
  -3  -1   5      951.51      916.33     19.41 o
  -2  -1   5     5559.82     5623.52     76.83 o
  -1  -1   5     1112.18     1115.75     16.83 o
   0  -1   5     2325.16     2279.88     18.62 o
   1  -1   5     1029.14     1064.27     12.26 o
   2  -1   5      296.17      267.22      4.55 o
   3  -1   5      566.69      687.90     14.19 o
   4  -1   5      145.20      170.62      4.56 o
   5  -1   5        1.50        5.06      2.36 o
   6  -1   5        0.91        1.83      2.91 o
   7  -1   5       17.78       18.25      4.92 o
   8  -1   5       47.47       30.54      8.93 o
  -9   0   5      159.84      121.59      9.56 o
  -8   0   5      158.13      137.82      5.71 o
  -7   0   5      231.00      262.03      6.30 o
  -6   0   5     1468.22     1598.18     13.35 o
  -5   0   5      603.73      695.36     13.92 o
  -4   0   5      482.30      423.97      7.94 o
  -3   0   5      560.15      540.29      6.71 o
  -2   0   5     2925.04     2676.69     24.15 o
  -1   0   5     3195.25     3179.77     17.94 o
   0   0   5      536.34      514.26      7.46 o
   1   0   5      854.25      840.57     17.05 o
   2   0   5      794.74      817.17     16.52 o
   3   0   5      412.90      438.39      7.48 o
   4   0   5       28.24       29.53      4.04 o
   5   0   5       49.21       58.65      4.35 o
   6   0   5       26.98       23.76      4.20 o
   7   0   5        6.97        2.98      5.42 o
  -9   1   5      154.55      172.89      9.89 o
  -8   1   5      100.57      152.38      5.90 o
  -7   1   5      254.45      367.12      6.53 o
  -6   1   5      472.64      577.09      9.64 o
  -5   1   5      894.68      982.53      8.12 o
  -4   1   5      812.50      788.09     10.46 o
  -3   1   5     2214.52     2231.99     25.55 o
  -2   1   5       19.47        9.81      1.45 o
  -1   1   5      490.63      429.98      5.73 o
   0   1   5      367.92      334.83      5.66 o
   1   1   5       52.99       31.55      3.40 o
   2   1   5      934.85     1007.70     29.87 o
   3   1   5      300.14      292.22      6.78 o
   4   1   5       61.60       56.37      4.62 o
   5   1   5        1.06        2.00      4.04 o
   6   1   5       10.18        3.32      6.32 o
   7   1   5       19.92       22.42      7.16 o
  -9   2   5       54.10       78.84      5.64 o
  -8   2   5       94.12      140.31      6.00 o
  -7   2   5      666.31      797.22      9.40 o
  -6   2   5      470.91      481.01      5.50 o
  -5   2   5      586.37      538.58      7.65 o
  -4   2   5      601.73      533.44      9.93 o
  -3   2   5     1205.88     1211.84     11.43 o
  -2   2   5     1340.00     1407.83     22.20 o
  -1   2   5      554.85      599.34     15.26 o
   0   2   5       50.77       43.44      7.23 o
   1   2   5      682.08      668.84     34.19 o
   2   2   5      752.60      733.84     10.17 o
   3   2   5      106.92       94.76      6.24 o
   4   2   5        1.97        0.81      4.38 o
   5   2   5      239.28      221.06      9.80 o
   6   2   5       80.88       77.82      8.29 o
   7   2   5       12.67       11.44      7.49 o
  -9   3   5       12.59        8.71      4.65 o
  -8   3   5       83.90       81.29      5.45 o
  -7   3   5      132.18      106.69      4.49 o
  -6   3   5      392.78      297.64      5.28 o
  -5   3   5      796.01      644.35      7.73 o
  -4   3   5      812.35      734.68      8.74 o
  -3   3   5      362.05      285.16      7.02 o
  -2   3   5     1920.98     1963.17     26.86 o
  -1   3   5      683.81      726.09     17.43 o
   0   3   5     1108.54     1144.12     22.14 o
   1   3   5     1041.96     1020.01     37.99 o
   2   3   5      433.02      391.54      8.58 o
   3   3   5      189.77      172.46      8.72 o
   4   3   5        1.79        0.62      6.19 o
   5   3   5      112.20      113.96      8.60 o
   6   3   5       71.78       62.38      8.92 o
  -9   4   5        5.64       -0.27      5.36 o
  -8   4   5       13.54        8.89      4.07 o
  -7   4   5        0.20        3.27      2.98 o
  -6   4   5       28.92       10.89      2.93 o
  -5   4   5        0.90        4.96      3.09 o
  -4   4   5      449.08      459.69      9.63 o
  -3   4   5      801.07      795.31     43.71 o
  -2   4   5      706.36      796.28     19.07 o
  -1   4   5      878.02      928.22     21.06 o
   0   4   5      950.78      940.27     22.03 o
   1   4   5     1156.32     1134.96     24.37 o
   2   4   5      428.32      412.62     16.10 o
   3   4   5       19.69       15.69      6.04 o
   4   4   5      397.61      414.73     13.75 o
   5   4   5      178.82      169.91     11.33 o
  -9   5   5        2.93        0.25      5.77 o
  -8   5   5        7.00       10.21      5.30 o
  -7   5   5        4.45        0.23      4.09 o
  -6   5   5        0.91        1.28      3.18 o
  -5   5   5       43.22       41.20      3.78 o
  -4   5   5       25.38       12.62      3.52 o
  -3   5   5      234.04      266.55      9.37 o
  -2   5   5      309.79      322.50     18.68 o
  -1   5   5      392.89      399.74     16.21 o
   0   5   5      433.24      422.08     16.50 o
   1   5   5      891.10      892.87     23.77 o
   2   5   5      122.40      124.06     12.65 o
   3   5   5      168.23      180.57     10.56 o
   4   5   5      336.33      384.33     20.20 o
   5   5   5      184.19      190.05     20.28 o
  -9   6   5       54.79       65.72      7.21 o
  -8   6   5       95.68       91.38      7.31 o
  -7   6   5       30.24       22.54      5.94 o
  -6   6   5       10.08        7.67      5.38 o
  -5   6   5       39.19       34.56      6.02 o
  -4   6   5       79.44       71.00      6.78 o
  -3   6   5      162.29      169.44     12.30 o
  -2   6   5       17.83       19.61      7.14 o
  -1   6   5       34.19       41.76      9.97 o
   0   6   5      537.59      490.75     18.58 o
   1   6   5       42.48       24.70     10.24 o
   2   6   5      112.70       96.76     12.41 o
   3   6   5      612.11      606.35     22.86 o
   4   6   5      456.37      512.21     31.40 o
  -8   7   5       24.60       19.68      7.11 o
  -7   7   5       36.93       25.92      6.88 o
  -6   7   5        0.71       -1.14      9.89 o
  -5   7   5       12.95       20.66     10.11 o
  -4   7   5      100.84       80.13     11.79 o
  -3   7   5       59.52       40.33     10.82 o
  -2   7   5      108.14      101.85     11.16 o
  -1   7   5       59.11       55.82     10.91 o
   0   7   5       50.57       34.47     11.31 o
   1   7   5       56.73       50.21     11.79 o
   2   7   5       39.44       27.84      9.85 o
   3   7   5      183.48      200.05     17.63 o
  -7   8   5        0.87        0.58      6.81 o
  -6   8   5       21.41       16.24      9.75 o
  -5   8   5        5.84       -5.04      8.98 o
  -4   8   5        0.63       12.79      9.06 o
  -3   8   5        0.49        3.33      9.68 o
  -2   8   5        5.63       -1.87     10.49 o
  -1   8   5       93.77       90.30     12.96 o
   0   8   5       52.03       34.91     11.27 o
   1   8   5       22.58       11.28      9.45 o
  -5   9   5       14.00       16.92     11.26 o
  -4   9   5        5.31        3.61     10.36 o
  -3   9   5        0.17        9.99     10.98 o
  -2   9   5        3.70        0.19     10.61 o
  -1   9   5       20.02       26.46     12.28 o
  -1  -9   6      108.92      122.53      7.08 o
   0  -9   6      325.53      340.46     13.47 o
   1  -9   6      294.20      300.97     10.47 o
   2  -9   6      211.07      180.44     15.32 o
   3  -9   6      135.73      141.15     13.63 o
   4  -9   6       14.45       13.37     11.70 o
  -3  -8   6       52.29       49.90     11.97 o
  -2  -8   6       66.07       69.20     10.82 o
  -1  -8   6      401.40      403.40      9.77 o
   0  -8   6       75.99       60.00      6.50 o
   1  -8   6      283.95      261.73      9.95 o
   2  -8   6      214.40      208.96     11.72 o
   3  -8   6      217.15      246.01     16.11 o
   4  -8   6       26.01       33.73      9.52 o
   5  -8   6       58.98       88.32      9.44 o
  -4  -7   6        2.64       -0.82      8.85 o
  -3  -7   6        8.16        1.78      8.13 o
  -2  -7   6       88.17       93.90      7.16 o
  -1  -7   6      379.79      345.97      8.25 o
   0  -7   6      259.97      222.13      8.46 o
   1  -7   6      202.74      176.69      6.08 o
   2  -7   6      193.88      179.35      5.49 o
   3  -7   6       32.00       43.13      4.76 o
   4  -7   6      213.93      245.02     19.41 o
   5  -7   6      204.30      220.94     11.33 o
   6  -7   6       63.09       41.79      8.76 o
  -5  -6   6       10.12        9.76     10.84 o
  -4  -6   6       57.36       60.25     10.11 o
  -3  -6   6       24.45       28.67      5.30 o
  -2  -6   6      787.15      743.84     19.22 o
  -1  -6   6      123.86      112.24      5.57 o
   0  -6   6      270.52      192.95     15.63 o
   1  -6   6      290.69      295.24      6.00 o
   2  -6   6      608.81      575.99      7.20 o
   3  -6   6      164.52      161.58      3.31 o
   4  -6   6      411.48      330.02     14.25 o
   5  -6   6      580.58      538.97     18.83 o
   6  -6   6      105.84       81.19      9.07 o
   7  -6   6       60.18       45.96      8.51 o
  -6  -5   6       17.30       13.49      7.02 o
  -5  -5   6        0.07       -2.17      6.42 o
  -4  -5   6        8.58        1.01      4.06 o
  -3  -5   6      762.83      776.53     29.24 o
  -2  -5   6      406.21      360.48      6.21 o
  -1  -5   6      406.74      421.14      7.52 o
   0  -5   6      282.14      280.48      5.64 o
   1  -5   6      392.01      464.18      5.60 o
   2  -5   6      284.50      268.85      5.61 o
   3  -5   6     1053.52     1025.14     12.14 o
   4  -5   6      835.55      716.70     15.17 o
   5  -5   6      535.62      469.69     14.35 o
   6  -5   6      311.43      306.70     20.01 o
   7  -5   6      145.53      176.02     11.68 o
  -7  -4   6       43.48       40.27      8.06 o
  -6  -4   6       15.82       17.55      6.88 o
  -5  -4   6        3.12        2.61      2.35 o
  -4  -4   6        0.06        0.90      3.09 o
  -3  -4   6       19.93       19.11      2.64 o
  -2  -4   6       71.56       55.04      3.12 o
  -1  -4   6       82.12       87.48      4.86 o
   0  -4   6      130.64      121.43      4.01 o
   1  -4   6     1026.77     1147.51     10.22 o
   2  -4   6      410.15      418.51      4.91 o
   3  -4   6      684.00      720.71      9.71 o
   4  -4   6      941.36      959.47     10.84 o
   5  -4   6      321.60      374.79      7.21 o
   6  -4   6      221.58      287.45     10.01 o
   7  -4   6      205.63      266.08     10.60 o
  -8  -3   6      182.03      200.26     21.86 o
  -7  -3   6      125.24      135.20      9.74 o
  -6  -3   6      154.86      145.01      6.02 o
  -5  -3   6      184.72      134.10      4.55 o
  -4  -3   6       22.69       21.20      1.05 o
  -3  -3   6       19.29       13.56      1.54 o
  -2  -3   6       26.14       32.47      2.40 o
  -1  -3   6      136.51      137.73      3.05 o
   0  -3   6      145.05      136.60      3.11 o
   1  -3   6      272.65      260.80      4.25 o
   2  -3   6      878.78      849.21      8.18 o
   3  -3   6      733.61      738.54      6.80 o
   4  -3   6      353.67      405.95      7.27 o
   5  -3   6      158.41      228.11      6.08 o
   6  -3   6      235.37      311.94     12.31 o
   7  -3   6      321.06      375.94     14.11 o
  -8  -2   6       55.02       70.58      8.65 o
  -7  -2   6        6.87        6.24      6.48 o
  -6  -2   6       23.28       23.30      6.08 o
  -5  -2   6      867.62      789.43     13.67 o
  -4  -2   6      172.53      193.76      6.13 o
  -3  -2   6       54.42       57.45      4.64 o
  -2  -2   6      126.35      151.26      5.64 o
  -1  -2   6        1.77        4.90      1.77 o
   0  -2   6      233.78      213.76      3.41 o
   1  -2   6      135.12      136.09      4.05 o
   2  -2   6      550.96      533.58      9.39 o
   3  -2   6      184.17      182.38      4.62 o
   4  -2   6      158.35      175.83      4.22 o
   5  -2   6      147.68      179.64      4.46 o
   6  -2   6      151.21      154.49      4.53 o
   7  -2   6      260.68      247.70     12.81 o
  -9  -1   6      145.82      222.87     11.51 o
  -8  -1   6       12.17       20.66      7.16 o
  -7  -1   6       27.34       31.50     10.55 o
  -6  -1   6      296.35      295.02      9.58 o
  -5  -1   6        1.60        2.44      4.12 o
  -4  -1   6       14.88       24.18      4.20 o
  -3  -1   6        2.97        7.23      2.57 o
  -2  -1   6      207.56      236.16      6.27 o
  -1  -1   6        4.85        6.58      2.31 o
   0  -1   6       38.84       42.96      2.42 o
   1  -1   6      277.63      271.20      4.77 o
   2  -1   6       52.14       64.59      3.58 o
   3  -1   6       48.22       41.51      3.12 o
   4  -1   6       17.08       24.22      3.21 o
   5  -1   6      231.32      202.11      5.60 o
   6  -1   6      190.23      155.16      6.42 o
   7  -1   6       27.60       10.08      8.35 o
  -9   0   6      250.57      255.57     11.29 o
  -8   0   6      144.09      127.22      8.43 o
  -7   0   6       67.99       46.01      6.41 o
  -6   0   6     1543.27     1390.73     17.39 o
  -5   0   6      248.96      237.36      7.42 o
  -4   0   6       33.49       48.19      3.67 o
  -3   0   6       90.10      100.91      8.29 o
  -2   0   6      130.84      122.95      5.75 o
  -1   0   6       39.64       46.66      4.07 o
   0   0   6        1.62        3.04      2.38 o
   1   0   6        0.97        0.57      2.74 o
   2   0   6      203.85      205.74      8.47 o
   3   0   6        0.32        0.77      3.21 o
   4   0   6       42.12       34.54      4.19 o
   5   0   6      136.64      124.16     11.96 o
   6   0   6      124.12      106.26      5.62 o
   7   0   6       84.71       73.18      6.73 o
  -9   1   6      270.78      218.42     10.58 o
  -8   1   6      498.59      420.05     12.32 o
  -7   1   6     1559.81     1381.41     30.71 o
  -6   1   6      657.66      595.41     10.02 o
  -5   1   6      921.80      913.53      6.78 o
  -4   1   6      302.47      287.57      3.40 o
  -3   1   6     2732.73     2724.02    115.38 o
  -2   1   6      292.52      237.88     10.22 o
  -1   1   6      234.19      204.84      4.33 o
   0   1   6       42.35       57.18      3.68 o
   1   1   6      155.93      157.08      5.26 o
   2   1   6       62.97       71.43      4.74 o
   3   1   6       33.13       40.60      4.44 o
   4   1   6      100.33       88.62      6.76 o
   5   1   6       23.18       14.97      4.33 o
   6   1   6       17.53       12.88      6.13 o
   7   1   6       85.27       86.39      8.61 o
  -9   2   6      121.86       76.79      8.01 o
  -8   2   6      284.74      271.67      7.20 o
  -7   2   6     1456.19     1475.05     11.95 o
  -6   2   6     1093.31     1167.44      9.10 o
  -5   2   6      983.43     1118.82      8.57 o
  -4   2   6      896.55      963.16     13.86 o
  -3   2   6     2360.19     2356.16     17.89 o
  -2   2   6     2795.95     2748.73     33.03 o
  -1   2   6      162.90      133.46      9.86 o
   0   2   6      295.34      276.39      6.35 o
   1   2   6      159.28      155.40      7.33 o
   2   2   6       46.58       45.31      4.72 o
   3   2   6       23.29       18.56      4.59 o
   4   2   6       79.44       65.03      8.36 o
   5   2   6        0.22        4.17      6.37 o
   6   2   6        3.49        8.71      6.64 o
  -9   3   6       34.56       48.68      5.22 o
  -8   3   6      210.07      246.53      8.57 o
  -7   3   6      107.18      168.93      4.93 o
  -6   3   6      400.37      502.83      9.85 o
  -5   3   6      418.53      533.78      7.23 o
  -4   3   6     3467.97     3506.81     16.63 o
  -3   3   6     1266.79     1236.63     21.52 o
  -2   3   6      823.74      826.16     19.74 o
  -1   3   6      548.19      632.09     18.23 o
   0   3   6      629.47      604.74     21.98 o
   1   3   6      633.57      600.12     17.43 o
   2   3   6      141.88      159.66      8.50 o
   3   3   6       14.26       14.25      6.12 o
   4   3   6       13.58       17.36      7.13 o
   5   3   6        1.03       -0.29      6.66 o
   6   3   6       23.36       18.64      7.59 o
  -9   4   6       75.30       91.28     12.65 o
  -8   4   6      203.77      251.26      9.19 o
  -7   4   6      122.96      173.70      5.41 o
  -6   4   6       56.95       75.37      4.09 o
  -5   4   6      157.20      154.56      4.87 o
  -4   4   6      474.44      400.91      8.04 o
  -3   4   6      937.30      846.75     15.20 o
  -2   4   6      360.61      325.75     13.93 o
  -1   4   6      365.77      351.71     15.34 o
   0   4   6      732.48      749.76     20.56 o
   1   4   6      977.01      921.54     22.91 o
   2   4   6       97.88       96.95     10.81 o
   3   4   6       57.59       50.16     13.48 o
   4   4   6      128.40      117.24     10.77 o
   5   4   6        8.66       16.02      8.29 o
  -9   5   6      107.76      109.11      7.89 o
  -8   5   6       92.25       96.33      7.30 o
  -7   5   6      186.34      196.18      8.63 o
  -6   5   6      250.05      215.03      6.99 o
  -5   5   6      621.03      530.22     11.38 o
  -4   5   6        3.94        1.38      5.08 o
  -3   5   6       72.41       58.06      9.79 o
  -2   5   6        3.31        9.05      8.78 o
  -1   5   6      305.60      288.11     14.84 o
   0   5   6      680.69      651.90     21.22 o
   1   5   6      119.37      115.19     12.62 o
   2   5   6      203.29      209.06     15.10 o
   3   5   6      118.25      114.26     10.08 o
   4   5   6       49.79       46.37     15.06 o
  -8   6   6       55.72       36.74      6.52 o
  -7   6   6      108.37       84.08      7.09 o
  -6   6   6      127.53       94.20     12.12 o
  -5   6   6      189.95      157.92     13.93 o
  -4   6   6      431.44      388.04     18.13 o
  -3   6   6       49.34       47.80      9.44 o
  -2   6   6       60.79       63.57     10.28 o
  -1   6   6       90.55       96.43     10.33 o
   0   6   6      113.55      125.97     13.21 o
   1   6   6       76.42       79.41     11.90 o
   2   6   6        1.87       -2.30      9.59 o
   3   6   6       93.46       88.28     10.32 o
  -8   7   6        8.66        2.87      7.07 o
  -7   7   6       28.55       21.20      7.23 o
  -6   7   6      150.49      136.91     13.62 o
  -5   7   6       16.59       20.09      9.53 o
  -4   7   6      178.36      176.08     15.11 o
  -3   7   6      181.35      188.42     15.46 o
  -2   7   6      548.36      584.79     22.16 o
  -1   7   6      206.68      209.29     15.80 o
   0   7   6      162.11      159.94     13.88 o
   1   7   6        7.74       16.74     11.31 o
   2   7   6       14.90       21.25     12.66 o
  -6   8   6        0.69       -0.53      9.44 o
  -5   8   6       74.22       67.46     12.74 o
  -4   8   6      108.70       98.28     13.05 o
  -3   8   6      167.98      169.68     15.64 o
  -2   8   6       86.67      109.92     13.55 o
  -1   8   6      519.90      493.25     22.23 o
   0   8   6      133.09      146.14     15.97 o
   1  -9   7       57.68       51.88     11.68 o
   2  -9   7       11.06       21.90     11.57 o
  -2  -8   7      347.13      334.12     11.36 o
  -1  -8   7      508.46      518.02     15.46 o
   0  -8   7       48.49       61.73      6.77 o
   1  -8   7      157.74      175.04     10.73 o
   2  -8   7      121.88      133.57     12.92 o
   3  -8   7       50.51       32.65     10.06 o
   4  -8   7        0.25        5.73     10.51 o
  -4  -7   7      311.53      286.95     18.48 o
  -3  -7   7      386.95      375.01     18.22 o
  -2  -7   7      347.53      377.21     10.96 o
  -1  -7   7      316.89      361.78     11.67 o
   0  -7   7      768.33      835.31     12.38 o
   1  -7   7      693.67      683.11     14.73 o
   2  -7   7      520.77      493.68     10.87 o
   3  -7   7       14.93       14.14      3.94 o
   4  -7   7      122.53      127.38      9.39 o
   5  -7   7       43.09       47.81      8.28 o
  -5  -6   7      199.00      203.17     15.13 o
  -4  -6   7       91.96      112.86     12.28 o
  -3  -6   7      126.92      110.55      7.32 o
  -2  -6   7      304.27      344.78      7.49 o
  -1  -6   7       84.80       78.15      5.07 o
   0  -6   7      568.10      563.23      8.38 o
   1  -6   7      631.04      535.20      7.68 o
   2  -6   7      610.63      572.13     10.17 o
   3  -6   7      227.92      197.97      6.89 o
   4  -6   7      168.40      209.12     10.49 o
   5  -6   7      167.97      191.45     12.44 o
   6  -6   7       10.86       13.18      7.22 o
  -6  -5   7      111.11      119.61      9.63 o
  -5  -5   7       29.95       30.39      7.61 o
  -4  -5   7       49.42       53.84      4.47 o
  -3  -5   7       12.32       13.35      3.25 o
  -2  -5   7      172.87      192.75      5.46 o
  -1  -5   7      398.93      362.27      7.36 o
   0  -5   7      346.66      314.06      5.45 o
   1  -5   7      400.46      329.70      7.34 o
   2  -5   7        2.36        2.26      2.47 o
   3  -5   7      343.65      336.06     11.25 o
   4  -5   7      401.46      433.89      7.84 o
   5  -5   7      169.10      162.72     10.22 o
   6  -5   7       84.96       72.51      9.78 o
  -7  -4   7       36.02       24.13      7.32 o
  -6  -4   7       48.16       47.76      7.54 o
  -5  -4   7       96.71       81.62      7.49 o
  -4  -4   7        1.35        1.79      1.62 o
  -3  -4   7      906.70      859.37     15.50 o
  -2  -4   7      337.55      329.97      5.41 o
  -1  -4   7      607.59      561.29      7.67 o
   0  -4   7      460.91      426.69      6.49 o
   1  -4   7      453.29      451.61      5.43 o
   2  -4   7       36.03       41.84      2.49 o
   3  -4   7      134.46      134.59      4.46 o
   4  -4   7      346.04      306.02      7.36 o
   5  -4   7      115.76       85.15      4.54 o
   6  -4   7      148.91       96.27      7.76 o
   7  -4   7      154.30      146.53     10.31 o
  -7  -3   7        2.88        7.62      7.05 o
  -6  -3   7        0.73       -3.10      5.71 o
  -5  -3   7      272.79      291.65     10.01 o
  -4  -3   7      540.93      566.55     11.69 o
  -3  -3   7      737.92      705.18     20.32 o
  -2  -3   7     1009.66      976.09     16.81 o
  -1  -3   7     1002.39      938.94      8.06 o
   0  -3   7      878.95      865.25      7.81 o
   1  -3   7       10.23       15.77      3.10 o
   2  -3   7      934.11      960.90     15.11 o
   3  -3   7      425.74      449.65      5.59 o
   4  -3   7      286.31      216.58      6.48 o
   5  -3   7       71.21       67.97      6.45 o
   6  -3   7      107.52       96.56      8.97 o
   7  -3   7      163.97      156.49     18.00 o
  -8  -2   7        1.12        0.88      7.23 o
  -7  -2   7        3.16        5.89      6.68 o
  -6  -2   7       75.62       83.26      7.14 o
  -5  -2   7        0.12        0.48      4.99 o
  -4  -2   7      183.54      188.78     10.41 o
  -3  -2   7      154.69      174.15      4.57 o
  -2  -2   7      253.58      233.41      4.91 o
  -1  -2   7      198.02      181.93      3.23 o
   0  -2   7     1098.73     1052.02     14.03 o
   1  -2   7      771.12      811.84     14.87 o
   2  -2   7      678.81      678.81     15.54 o
   3  -2   7     1166.37     1163.60     22.77 o
   4  -2   7      350.44      345.80      5.59 o
   5  -2   7      278.56      293.98      5.73 o
   6  -2   7       87.10      123.78      9.39 o
   7  -2   7       41.91       69.66      9.80 o
  -8  -1   7        0.97       -0.67      6.17 o
  -7  -1   7       17.88       32.32      6.44 o
  -6  -1   7      172.26      165.34      7.64 o
  -5  -1   7      384.59      381.04     26.40 o
  -4  -1   7      238.12      274.55      6.25 o
  -3  -1   7      171.20      215.74      8.50 o
  -2  -1   7       75.28      110.79      2.84 o
  -1  -1   7      146.18      163.55      4.06 o
   0  -1   7       40.13       42.65      2.87 o
   1  -1   7     1112.01     1118.23     12.20 o
   2  -1   7     1318.70     1300.88     19.18 o
   3  -1   7     1294.59     1276.13     14.97 o
   4  -1   7      376.16      414.18      7.25 o
   5  -1   7      503.57      581.15     10.03 o
   6  -1   7      388.53      450.59      9.51 o
   7  -1   7       46.81       67.26      9.98 o
  -9   0   7      115.08      134.50      9.38 o
  -8   0   7       54.83       75.45      8.21 o
  -7   0   7       30.82       43.31      6.34 o
  -6   0   7       18.13       28.12      4.98 o
  -5   0   7       44.25       59.51      4.36 o
  -3   0   7        1.62        3.97      1.21 o
  -2   0   7      332.01      307.28      8.37 o
  -1   0   7      534.67      555.16      8.32 o
   0   0   7      301.19      294.65      6.31 o
   1   0   7      430.43      427.36      6.48 o
   2   0   7      487.80      474.42     13.04 o
   3   0   7      360.21      368.76      7.92 o
   4   0   7      658.09      679.87     12.80 o
   5   0   7      275.02      310.06     10.08 o
   6   0   7      337.63      341.37     11.39 o
  -9   1   7       51.14       83.22     11.10 o
  -8   1   7      245.75      293.34     22.21 o
  -7   1   7      783.01      833.17     20.86 o
  -6   1   7       24.68       29.35      5.06 o
  -5   1   7        1.55        1.81      2.62 o
  -4   1   7       31.22       34.27      2.52 o
  -3   1   7       94.39      121.08      9.79 o
  -2   1   7      171.39      153.39     10.45 o
  -1   1   7      333.76      311.20     12.14 o
   0   1   7      624.69      607.57      9.29 o
   1   1   7      376.04      400.68      6.90 o
   2   1   7      230.80      233.49     11.17 o
   3   1   7        7.57       15.71      5.09 o
   4   1   7      130.71      142.43     11.28 o
   5   1   7      170.24      169.41      8.81 o
   6   1   7       80.04       79.48      8.13 o
  -9   2   7       56.70       67.74      7.91 o
  -8   2   7      120.42      127.46      8.09 o
  -7   2   7      640.33      573.70     13.96 o
  -6   2   7      458.07      381.95      5.79 o
  -5   2   7      518.28      456.72      7.13 o
  -4   2   7      626.69      647.35      7.03 o
  -3   2   7       94.64       94.54      3.23 o
  -2   2   7       18.76       27.85      7.90 o
  -1   2   7        9.20       11.93      3.23 o
   0   2   7       48.14       53.00      4.49 o
   1   2   7       14.15       13.52      8.03 o
   2   2   7       49.61       50.38      6.15 o
   3   2   7      115.62      114.82      7.61 o
   4   2   7       25.30       20.89      6.31 o
   5   2   7       33.30       32.11      7.20 o
  -9   3   7       61.36       51.00     12.06 o
  -8   3   7      392.09      327.30      9.26 o
  -7   3   7       41.99       16.95      2.94 o
  -6   3   7      117.16       70.90      3.54 o
  -5   3   7      255.82      224.05      5.66 o
  -4   3   7     1332.79     1439.02     23.78 o
  -3   3   7      356.64      370.96     18.87 o
  -2   3   7      612.50      577.81     13.04 o
  -1   3   7       60.40       44.41      9.86 o
   0   3   7      156.78      125.42     10.77 o
   1   3   7       16.62       13.70      5.33 o
   2   3   7        4.73        5.38      5.68 o
   3   3   7      103.28       97.80      8.09 o
   4   3   7       53.18       47.42      9.02 o
   5   3   7       53.09       53.44      7.94 o
  -9   4   7      170.04      170.16     14.71 o
  -8   4   7      302.36      290.95      9.65 o
  -7   4   7      119.38       98.36      4.54 o
  -6   4   7       92.38       92.22      4.66 o
  -5   4   7       47.09       69.14      4.40 o
  -4   4   7        4.87       12.65      4.52 o
  -3   4   7      539.33      561.69     19.83 o
  -2   4   7      142.28      125.28     11.28 o
  -1   4   7      313.87      277.55     15.41 o
   0   4   7      166.37      159.11     11.97 o
   1   4   7       51.76       52.64      6.66 o
   2   4   7        0.01       -1.62      6.56 o
   3   4   7       13.93       10.84      7.72 o
   4   4   7       21.69       15.87      7.37 o
  -8   5   7      209.03      235.20      9.80 o
  -7   5   7      214.66      254.53     12.49 o
  -6   5   7      107.48      177.08      6.55 o
  -5   5   7      656.53      750.75     25.02 o
  -4   5   7      113.73      132.05      7.52 o
  -3   5   7       24.90       23.51      9.38 o
  -2   5   7        0.91        2.69      7.34 o
  -1   5   7       39.75       20.93     10.04 o
   0   5   7       39.13       47.53     11.25 o
   1   5   7      111.41       94.04     12.77 o
   2   5   7        8.33        5.12      7.17 o
   3   5   7       15.26       14.03      8.13 o
  -8   6   7      189.56      245.66     10.41 o
  -7   6   7      312.35      335.27     11.48 o
  -6   6   7      372.26      456.75     21.10 o
  -5   6   7      261.26      269.91     17.17 o
  -4   6   7      712.35      712.18     24.34 o
  -3   6   7      171.67      143.11     14.39 o
  -2   6   7       91.55       74.67     11.45 o
  -1   6   7        7.26        1.95      9.12 o
   0   6   7       80.93       81.92     12.64 o
   1   6   7       24.22       18.54     11.71 o
   2   6   7        0.78       -5.89      7.46 o
  -7   7   7      112.66      127.52     15.23 o
  -6   7   7      551.86      600.29     24.37 o
  -5   7   7      257.97      236.96     17.42 o
  -4   7   7      310.48      285.77     17.00 o
  -3   7   7      112.46       80.86     12.76 o
  -2   7   7      154.84      132.02     13.40 o
  -1   7   7      398.12      392.51     20.50 o
   0   7   7       20.22       21.05     10.15 o
   1   7   7        0.40        1.40     11.95 o
  -5   8   7      206.48      186.26     15.69 o
  -4   8   7       86.86       70.46     12.07 o
  -3   8   7      113.65      109.01     15.06 o
  -2   8   7      100.41      117.10     14.88 o
  -1   8   7      226.78      245.02     17.96 o
  -1  -8   8      119.35      100.05     10.94 o
   0  -8   8        0.85        0.04      5.56 o
   1  -8   8        0.43        2.43      5.41 o
   2  -8   8       15.27       28.26     10.20 o
   3  -8   8       63.71       35.85     11.48 o
  -3  -7   8      192.33      171.66     14.26 o
  -2  -7   8      206.58      183.90      8.56 o
  -1  -7   8       17.08       20.59      6.01 o
   0  -7   8      289.88      298.60     17.10 o
   1  -7   8       82.35       96.42      8.79 o
   2  -7   8       24.86       30.62      5.57 o
   3  -7   8       34.96       24.11      7.03 o
   4  -7   8        0.10        3.54      7.12 o
  -5  -6   8      177.31      181.44     10.89 o
  -4  -6   8      262.87      241.79     16.76 o
  -3  -6   8      242.97      231.99      7.89 o
  -2  -6   8      540.85      499.74     18.27 o
  -1  -6   8      108.36      131.57      5.80 o
   0  -6   8      192.13      221.92      5.99 o
   1  -6   8      186.26      213.95      6.47 o
   2  -6   8       93.96      101.04      5.79 o
   3  -6   8      124.11      115.07      5.70 o
   4  -6   8      106.08       86.60      9.15 o
   5  -6   8        1.41        2.38      7.22 o
  -6  -5   8      289.77      297.54     14.07 o
  -5  -5   8      391.22      385.96     12.58 o
  -4  -5   8      481.95      496.20     20.28 o
  -3  -5   8      554.31      569.41      9.77 o
  -2  -5   8       18.24       27.71      3.72 o
  -1  -5   8      260.41      276.13      7.23 o
   0  -5   8      211.83      246.28      7.87 o
   1  -5   8      239.57      257.16      5.86 o
   2  -5   8        4.61        3.26      2.74 o
   3  -5   8      224.30      187.89      9.08 o
   4  -5   8      100.39      116.77      9.54 o
   5  -5   8        3.57        5.11      7.42 o
   6  -5   8        2.76       12.24      7.74 o
  -6  -4   8      553.83      594.14     15.08 o
  -5  -4   8      271.97      310.70     10.96 o
  -4  -4   8      857.91      893.85     27.07 o
  -3  -4   8      534.25      508.09     10.65 o
  -2  -4   8       47.59       62.05      4.76 o
  -1  -4   8      241.55      255.10      6.21 o
   0  -4   8      139.11      146.35      4.22 o
   1  -4   8       50.51       33.80      2.84 o
   2  -4   8      137.31      101.07      3.39 o
   3  -4   8       12.51        9.69      1.56 o
   4  -4   8        2.21        6.19      3.81 o
   5  -4   8       22.36        7.99      7.05 o
   6  -4   8        2.77       -2.62      7.40 o
  -7  -3   8      201.90      227.39     10.67 o
  -6  -3   8       26.04       35.92      6.67 o
  -5  -3   8      585.10      570.54     12.22 o
  -4  -3   8      294.29      295.68     17.24 o
  -3  -3   8      112.71      108.98     11.63 o
  -2  -3   8      806.39      798.06     11.64 o
  -1  -3   8     1011.93     1006.49     11.16 o
   0  -3   8     1196.90     1181.61     11.66 o
   1  -3   8        6.02        3.83      2.76 o
   2  -3   8      236.91      201.39      5.44 o
   3  -3   8      113.38       93.04      3.82 o
   4  -3   8        1.14        2.24      1.82 o
   5  -3   8       26.15       17.61      6.89 o
   6  -3   8        0.94        4.20      7.38 o
  -7  -2   8      101.02      117.57      8.40 o
  -6  -2   8      195.94      209.80      8.49 o
  -5  -2   8      116.99      100.31      5.99 o
  -4  -2   8      192.18      180.84      8.28 o
  -3  -2   8      214.66      188.07      4.18 o
  -2  -2   8      844.85      841.74     17.85 o
  -1  -2   8     1328.21     1296.55     10.46 o
   0  -2   8     1507.64     1430.72     12.05 o
   1  -2   8     1051.60      981.65     13.39 o
   2  -2   8      623.85      598.65      8.15 o
   3  -2   8      321.79      330.30      6.43 o
   4  -2   8       15.94       17.27      3.24 o
   5  -2   8       83.40       60.15      8.80 o
   6  -2   8       42.13       31.64      9.00 o
  -8  -1   8       27.23       43.57      7.56 o
  -7  -1   8       49.40       63.55      6.92 o
  -6  -1   8        8.12        8.54      5.02 o
  -5  -1   8      214.72      186.11      5.93 o
  -4  -1   8      217.61      206.29     12.72 o
  -3  -1   8      295.58      264.55     14.25 o
  -2  -1   8     1138.69     1191.20      9.24 o
  -1  -1   8     1262.39     1209.99     14.39 o
   0  -1   8        2.99        6.71      4.84 o
   1  -1   8     1172.04     1187.54     13.10 o
   2  -1   8      738.00      792.57      9.43 o
   3  -1   8      706.48      716.65      8.36 o
   4  -1   8      248.79      262.73      8.26 o
   5  -1   8      254.36      248.80      7.56 o
   6  -1   8      217.65      202.91     11.50 o
  -8   0   8        4.37        6.74      5.81 o
  -7   0   8       23.78       22.76      5.41 o
  -6   0   8       19.90       17.73      4.42 o
  -5   0   8      111.43       95.97      9.82 o
  -4   0   8      145.08      144.39     12.43 o
  -3   0   8      680.88      709.50      7.99 o
  -2   0   8      453.18      511.50      9.33 o
  -1   0   8      213.98      210.42     14.94 o
   0   0   8      390.07      391.67      6.50 o
   1   0   8      143.38      130.35      4.50 o
   2   0   8      354.19      369.55     13.30 o
   3   0   8      121.49      121.90      6.92 o
   4   0   8      612.24      627.13     20.05 o
   5   0   8      351.72      401.82     11.51 o
   6   0   8      194.23      200.82     11.90 o
  -8   1   8       64.30       49.70      6.48 o
  -7   1   8      253.34      217.88     14.69 o
  -6   1   8       35.72       21.06      9.68 o
  -5   1   8       38.97       35.58     10.23 o
  -4   1   8      310.36      330.80      6.13 o
  -3   1   8      293.01      316.61     15.65 o
  -2   1   8      361.06      368.62     16.17 o
  -1   1   8       32.26       28.70      4.72 o
   0   1   8      539.41      579.29      8.26 o
   1   1   8      391.70      416.55     11.16 o
   2   1   8      513.63      516.80     13.38 o
   3   1   8       75.34       65.68      6.37 o
   4   1   8      178.20      189.68      9.07 o
   5   1   8      235.42      268.10     25.55 o
  -8   2   8       22.86       34.74      9.89 o
  -7   2   8        2.72        4.75      9.98 o
  -6   2   8        1.35        2.54      1.75 o
  -5   2   8       47.59       35.85      4.54 o
  -4   2   8        2.97        6.20      3.09 o
  -3   2   8      167.20      169.94     11.51 o
  -2   2   8      178.71      168.34      5.29 o
  -1   2   8      646.91      629.24      9.80 o
   0   2   8      444.51      408.16      9.31 o
   1   2   8      551.71      549.41     18.43 o
   2   2   8      170.47      174.89     10.47 o
   3   2   8      631.43      636.97     14.04 o
   4   2   8      115.01      125.57      8.51 o
   5   2   8       85.36       76.73      8.34 o
  -8   3   8       60.55      101.46     13.45 o
  -7   3   8       53.32       29.41      7.14 o
  -6   3   8       77.38       57.85      3.21 o
  -5   3   8       39.84       34.95      3.48 o
  -4   3   8        1.47       -0.40      3.13 o
  -3   3   8        0.32        2.05      3.06 o
  -2   3   8       66.31       51.87      9.91 o
  -1   3   8      274.34      225.54     14.69 o
   0   3   8      338.18      312.36     15.74 o
   1   3   8      364.96      369.88     11.04 o
   2   3   8      158.91      172.19      9.06 o
   3   3   8      181.52      181.48      9.93 o
   4   3   8      189.83      217.07     10.81 o
  -8   4   8       63.60       76.30     12.87 o
  -7   4   8       26.67       12.81      5.04 o
  -6   4   8        0.32        3.25      3.58 o
  -5   4   8       23.80       12.86      3.52 o
  -4   4   8       31.41       52.42      4.93 o
  -3   4   8       46.39       31.92     10.67 o
  -2   4   8       58.40       42.56     10.08 o
  -1   4   8       10.46        5.45      9.75 o
   0   4   8        5.64        4.00      5.66 o
   1   4   8        9.93       12.87      6.71 o
   2   4   8      269.11      273.70     11.11 o
   3   4   8       56.26       52.87      8.83 o
  -8   5   8      157.46      176.68     15.22 o
  -7   5   8      120.36       87.61      7.08 o
  -6   5   8       86.97       57.13     11.33 o
  -5   5   8      247.44      199.09      7.28 o
  -4   5   8       17.30       13.69      4.98 o
  -3   5   8        2.42        2.55      9.93 o
  -2   5   8       55.35       41.23     10.06 o
  -1   5   8        6.46        7.16     10.60 o
   0   5   8        0.14        7.83      8.17 o
   1   5   8        7.37       12.76      7.01 o
   2   5   8       17.63       19.31      7.99 o
  -7   6   8      228.54      215.39     10.07 o
  -6   6   8      360.81      363.37     19.95 o
  -5   6   8       38.06       42.16     11.50 o
  -4   6   8      179.67      195.71     16.26 o
  -3   6   8       18.17       18.51     10.82 o
  -2   6   8       62.95       69.65     10.94 o
  -1   6   8       34.66       26.06     10.59 o
   0   6   8       16.97       15.54     11.02 o
   1   6   8       85.46       93.00      9.14 o
  -6   7   8      232.18      270.12     18.19 o
  -5   7   8      208.03      260.73     19.01 o
  -4   7   8       97.09      122.34     14.38 o
  -3   7   8       57.21       81.45     14.33 o
  -2   7   8      148.91      155.83     16.14 o
  -1   7   8       35.97       22.95     11.70 o
  -2  -7   9       14.83       14.10     10.35 o
  -1  -7   9       91.25       89.78      7.19 o
   0  -7   9        0.28        0.62      6.73 o
   1  -7   9        7.92        9.87      5.97 o
   2  -7   9       34.07       45.50     11.21 o
   3  -7   9      124.85      115.90      9.29 o
  -4  -6   9        4.14        6.54     10.80 o
  -3  -6   9       44.15       40.24     10.01 o
  -2  -6   9       15.25       13.31      5.14 o
  -1  -6   9       25.97       24.90      5.67 o
   0  -6   9       21.87       31.90      6.24 o
   1  -6   9       63.17       67.51      5.70 o
   2  -6   9      161.10      160.17      6.84 o
   3  -6   9       63.24       67.57     10.95 o
   4  -6   9       23.30       10.81      7.65 o
  -5  -5   9      115.58      107.72     14.93 o
  -4  -5   9      233.44      210.87     16.13 o
  -3  -5   9       82.12       71.51     11.90 o
  -2  -5   9       20.02       28.46      4.91 o
  -1  -5   9      107.81       98.05      5.84 o
   0  -5   9        0.77        4.93      3.00 o
   1  -5   9       36.49       23.53      3.36 o
   2  -5   9      216.78      188.38      5.84 o
   3  -5   9       22.22       13.65      6.53 o
   4  -5   9       67.88       54.46      8.54 o
   5  -5   9       32.83       44.61     12.10 o
  -6  -4   9      229.14      230.32     17.75 o
  -5  -4   9      657.77      673.85     14.09 o
  -4  -4   9      306.09      339.47     10.21 o
  -3  -4   9      749.35      738.36     23.49 o
  -2  -4   9      719.55      677.60     16.24 o
  -1  -4   9      316.75      318.54      8.12 o
   0  -4   9       52.36       64.86      3.57 o
   1  -4   9       49.24       25.06      2.91 o
   2  -4   9        2.70        8.13      2.65 o
   3  -4   9        1.65        5.94      2.71 o
   4  -4   9       14.42       18.10      9.52 o
   5  -4   9       81.24       84.93     12.02 o
  -6  -3   9      202.96      177.37     16.00 o
  -5  -3   9      317.46      374.63      9.79 o
  -4  -3   9      675.52      680.65     10.94 o
  -3  -3   9      345.76      379.02      6.63 o
  -2  -3   9      862.48      821.92      9.50 o
  -1  -3   9      539.10      567.21      7.91 o
   0  -3   9      417.07      445.18      9.60 o
   1  -3   9        2.05       -0.31      3.04 o
   2  -3   9      172.22      174.30      5.79 o
   3  -3   9       18.84       15.23      3.22 o
   4  -3   9        7.72        5.31      6.47 o
   5  -3   9       61.95       61.24     10.00 o
  -7  -2   9      583.63      622.73     25.33 o
  -6  -2   9      178.72      217.24     15.68 o
  -5  -2   9      352.45      410.01     13.40 o
  -4  -2   9      374.81      365.56     17.42 o
  -3  -2   9      115.59       98.31     12.35 o
  -2  -2   9      228.81      231.49      6.89 o
  -1  -2   9       84.89       97.73      5.96 o
   0  -2   9        1.02        2.44      3.20 o
   1  -2   9      849.10      835.53     10.28 o
   2  -2   9      250.88      220.53      6.47 o
   3  -2   9      111.52       84.96      4.66 o
   4  -2   9       21.05       18.86      4.03 o
   5  -2   9        9.92        2.46      6.82 o
  -7  -1   9       85.04       99.55     13.88 o
  -6  -1   9      669.57      730.28     25.15 o
  -5  -1   9      629.84      645.62     22.47 o
  -4  -1   9      141.46      160.80     12.64 o
  -3  -1   9      187.86      156.85     14.88 o
  -2  -1   9      105.36      105.27      4.86 o
  -1  -1   9      165.31      154.89     12.25 o
   0  -1   9        8.60        8.62      4.16 o
   1  -1   9      169.97      159.17      4.85 o
   2  -1   9      259.65      224.27      8.50 o
   3  -1   9       51.35       44.51      4.83 o
   4  -1   9        6.60        7.59      4.27 o
   5  -1   9       14.83       16.87      7.47 o
  -8   0   9      113.06      104.27     14.13 o
  -7   0   9      149.86      181.71     15.27 o
  -6   0   9      470.43      473.51     20.98 o
  -5   0   9      324.98      299.62     17.10 o
  -4   0   9      358.35      316.58     15.89 o
  -3   0   9      431.12      410.64      7.67 o
  -2   0   9      251.70      249.79      8.17 o
  -1   0   9      288.26      314.61     15.65 o
   0   0   9      531.42      508.91     11.62 o
   1   0   9      226.55      212.68      7.08 o
   2   0   9       64.31       66.82      8.67 o
   3   0   9       68.05       50.87      5.93 o
   4   0   9       29.22       36.76     11.08 o
   5   0   9       29.95       33.03      7.99 o
  -8   1   9        0.73        2.97     10.08 o
  -7   1   9       49.15       66.43     11.71 o
  -6   1   9       94.72       97.91     11.77 o
  -5   1   9      229.68      221.39     15.72 o
  -4   1   9       97.19       76.79      3.73 o
  -3   1   9      603.74      602.44     15.24 o
  -2   1   9     1312.54     1286.56     29.09 o
  -1   1   9      152.81      139.26      9.81 o
   0   1   9      536.42      562.19     10.05 o
   1   1   9      256.96      231.84     13.26 o
   2   1   9       57.52       67.70      6.29 o
   3   1   9       16.97       23.00      5.91 o
   4   1   9        1.18        2.07      5.95 o
  -8   2   9       11.03       26.85     12.06 o
  -7   2   9       69.77       86.39     11.70 o
  -6   2   9       63.97       68.75     11.29 o
  -5   2   9        7.88        6.70      5.45 o
  -4   2   9      172.82      163.17     12.49 o
  -3   2   9      393.30      431.33     18.69 o
  -2   2   9      347.77      351.44     16.27 o
  -1   2   9      692.77      740.42     10.27 o
   0   2   9      422.05      418.28      9.49 o
   1   2   9      273.69      262.11     14.43 o
   2   2   9       17.98       21.22      5.85 o
   3   2   9      217.82      231.80      9.90 o
   4   2   9      130.12      115.39      8.67 o
  -8   3   9        3.95       14.41     11.41 o
  -7   3   9      166.37      184.11     16.21 o
  -6   3   9      159.89      142.09      6.97 o
  -5   3   9       97.97       85.38      5.80 o
  -4   3   9      317.63      335.89      5.76 o
  -3   3   9      453.21      486.18      8.32 o
  -2   3   9       37.73       54.18      4.60 o
  -1   3   9      293.74      334.69     28.19 o
   0   3   9      283.27      280.46     16.00 o
   1   3   9      464.76      480.57     12.35 o
   2   3   9      228.90      247.97     10.41 o
   3   3   9      174.88      163.88      9.56 o
  -7   4   9       20.89        0.57     10.16 o
  -6   4   9       64.14       32.17     10.98 o
  -5   4   9      136.06      121.89      7.16 o
  -4   4   9      430.03      437.99     19.53 o
  -3   4   9      171.53      185.71     14.90 o
  -2   4   9      369.41      402.71     19.54 o
  -1   4   9      183.24      165.79     14.17 o
   0   4   9      275.56      280.63     11.71 o
   1   4   9       37.49       43.83      7.36 o
   2   4   9      399.60      454.76     13.87 o
  -7   5   9        0.29        4.90     10.85 o
  -6   5   9        1.67        1.22      8.92 o
  -5   5   9       49.83       51.33      8.11 o
  -4   5   9       32.23       44.24     10.22 o
  -3   5   9       57.66       61.96     10.90 o
  -2   5   9      152.70      144.59     15.12 o
  -1   5   9      242.73      227.59     17.05 o
   0   5   9      267.61      263.41     10.86 o
   1   5   9       90.01       90.02      9.26 o
  -6   6   9       49.33       44.48     12.85 o
  -5   6   9        0.39        0.23     10.02 o
  -4   6   9        1.60        2.47     11.09 o
  -3   6   9       17.97       37.38     10.46 o
  -2   6   9       18.95        8.48     11.00 o
  -1   6   9       73.20       72.49     13.44 o
   0   6   9        1.38        2.90      7.48 o
  -3  -6  10      104.76      103.95     14.27 o
  -2  -6  10      209.27      180.41     14.47 o
  -1  -6  10       97.45      102.70     12.09 o
   0  -6  10      157.26      159.37     12.66 o
   1  -6  10      167.56      188.95      7.42 o
   2  -6  10      147.78      152.04      7.61 o
   3  -6  10      130.49      145.28      9.95 o
  -4  -5  10        0.26        4.47      9.85 o
  -3  -5  10       38.90       18.52     11.11 o
  -2  -5  10      246.14      237.98     15.33 o
  -1  -5  10      197.57      212.25      8.58 o
   0  -5  10      228.78      223.50      7.26 o
   1  -5  10      345.52      388.64     10.12 o
   2  -5  10      302.64      328.48      9.06 o
   3  -5  10       68.35       81.31      9.87 o
   4  -5  10      287.92      310.41     18.83 o
  -5  -4  10       40.32       40.67     11.49 o
  -4  -4  10       10.06       13.80      9.52 o
  -3  -4  10        0.12       -0.81     10.30 o
  -2  -4  10        2.28        3.67      9.60 o
  -1  -4  10        9.44       13.11      8.47 o
   0  -4  10      102.68      124.36      5.85 o
   1  -4  10      356.10      370.42     11.05 o
   2  -4  10      209.92      214.85      6.66 o
   3  -4  10      239.21      252.91     15.16 o
   4  -4  10      173.30      162.14     14.41 o
  -6  -3  10       19.97       27.82     11.43 o
  -5  -3  10       56.32       35.24     12.79 o
  -4  -3  10       25.87       12.31     11.53 o
  -3  -3  10        7.78        1.97      9.93 o
  -2  -3  10      220.98      188.63     13.71 o
  -1  -3  10      150.00      134.70     12.66 o
   0  -3  10       12.54        7.52      4.11 o
   1  -3  10        1.61        8.54      5.28 o
   2  -3  10       12.76       10.59      4.75 o
   3  -3  10      170.86      155.66     13.10 o
   4  -3  10      118.52      104.49     13.56 o
  -6  -2  10      262.24      263.70     18.80 o
  -5  -2  10       13.56        6.15     10.95 o
  -4  -2  10        0.87        7.79      9.83 o
  -3  -2  10      124.33      129.82     13.84 o
  -2  -2  10      151.00      150.40      5.76 o
  -1  -2  10       42.36       33.98      8.84 o
   0  -2  10        5.56        0.72      3.98 o
   1  -2  10       34.95       41.14      4.89 o
   2  -2  10       21.89       21.58      7.17 o
   3  -2  10        1.00        4.50      4.04 o
   4  -2  10       24.66       19.37      9.46 o
  -7  -1  10      131.93       86.66     15.06 o
  -6  -1  10      394.80      376.92     20.13 o
  -5  -1  10      179.44      183.71     15.24 o
  -4  -1  10      108.61      135.17     14.13 o
  -3  -1  10      206.75      211.62     12.19 o
  -2  -1  10       35.65       38.91      3.51 o
  -1  -1  10        2.34        4.40     10.10 o
   0  -1  10      180.95      171.80      6.59 o
   1  -1  10        2.88        4.45      5.47 o
   2  -1  10       12.58       12.94      5.48 o
   3  -1  10       12.34       11.55      4.49 o
   4  -1  10        0.73        4.10      6.73 o
  -7   0  10      451.82      451.35     21.67 o
  -6   0  10      350.18      324.96     19.58 o
  -5   0  10      456.16      496.81     21.08 o
  -4   0  10      379.87      371.12     18.44 o
  -3   0  10      583.90      622.44      7.40 o
  -2   0  10      118.71      114.34     13.10 o
  -1   0  10      360.20      332.02     16.86 o
   0   0  10       36.63       42.42      5.52 o
   1   0  10        7.48        8.98      7.79 o
   2   0  10       14.93       16.64      5.07 o
   3   0  10       92.64      102.61      7.10 o
   4   0  10       31.50       40.93      5.56 o
  -7   1  10      296.59      301.55     18.31 o
  -6   1  10      366.32      374.20     19.77 o
  -5   1  10      288.24      329.03     19.28 o
  -4   1  10      627.89      612.30     22.60 o
  -3   1  10      567.24      560.79     13.82 o
  -2   1  10      117.65       88.00     11.92 o
  -1   1  10      101.03       87.64      6.16 o
   0   1  10      108.48      112.69      5.13 o
   1   1  10       59.02       65.74      9.94 o
   2   1  10        0.10       -0.02      4.89 o
   3   1  10        1.91        4.31      5.53 o
  -7   2  10      296.87      305.01     19.75 o
  -6   2  10       89.89       96.75     13.98 o
  -5   2  10      135.83      130.20     15.06 o
  -4   2  10      507.02      493.91     20.65 o
  -3   2  10       83.04       61.83     12.11 o
  -2   2  10       37.97       22.02     10.04 o
  -1   2  10      651.12      613.58     11.93 o
   0   2  10      462.23      468.27     14.53 o
   1   2  10      305.87      327.51     10.09 o
   2   2  10        0.60        1.37      5.50 o
   3   2  10       16.59       14.46      6.43 o
  -7   3  10      105.52      144.20     16.57 o
  -6   3  10      184.82      223.44     17.35 o
  -5   3  10      125.84      135.73     15.31 o
  -4   3  10       91.80       85.54     13.23 o
  -3   3  10       98.94       73.17      8.56 o
  -2   3  10       72.68       71.15      7.78 o
  -1   3  10      204.82      205.76      7.58 o
   0   3  10      227.90      233.09     16.09 o
   1   3  10       39.88       30.70      6.35 o
   2   3  10      140.98      130.05      8.74 o
  -6   4  10       37.66       59.73     11.96 o
  -5   4  10      247.67      253.33     16.82 o
  -4   4  10       75.84       83.99      9.53 o
  -3   4  10       52.30       69.64     12.48 o
  -2   4  10      273.38      321.35     18.31 o
  -1   4  10      187.12      219.78     15.42 o
   0   4  10       42.66       48.37      7.02 o
   1   4  10        5.08       -3.74      6.86 o
  -6   5  10       38.98       28.55     12.14 o
  -5   5  10      106.81      103.63     12.90 o
  -4   5  10      182.78      179.95     16.65 o
  -3   5  10      131.98      138.55     14.61 o
  -2   5  10      219.79      259.95     19.10 o
  -1   5  10       82.65      115.97     20.37 o
   0   5  10       60.12       76.45     10.78 o
  -3  -5  11      151.57      185.75     16.65 o
  -2  -5  11      181.97      204.53     16.33 o
  -1  -5  11      170.39      203.94     15.01 o
   0  -5  11      161.79      171.73      8.83 o
   1  -5  11      183.55      194.47      9.44 o
   2  -5  11      184.06      202.55      9.52 o
  -4  -4  11       41.61       33.20     10.99 o
  -3  -4  11      117.72       92.55     12.60 o
  -2  -4  11       24.39       20.56     10.06 o
  -1  -4  11      174.30      182.72     14.25 o
   0  -4  11      289.09      283.32     10.01 o
   1  -4  11      211.28      219.88      9.63 o
   2  -4  11      199.75      225.29     14.76 o
   3  -4  11      227.73      230.22     16.13 o
  -5  -3  11       59.74       44.12     12.69 o
  -4  -3  11      197.11      206.65     17.61 o
  -3  -3  11      100.32       79.38     12.93 o
  -2  -3  11      202.24      179.15     14.19 o
  -1  -3  11      144.96      117.02     13.29 o
   0  -3  11      318.75      314.67     10.45 o
   1  -3  11      245.38      264.77     10.34 o
   2  -3  11       90.92      103.98     11.81 o
   3  -3  11      275.12      303.98     17.24 o
  -5  -2  11       98.56      119.53     13.91 o
  -4  -2  11      115.98      133.17     15.77 o
  -3  -2  11      104.27      118.24     13.07 o
  -2  -2  11      223.36      220.78      7.29 o
  -1  -2  11      265.49      266.55     16.11 o
   0  -2  11      272.63      279.25     10.16 o
   1  -2  11       84.79      103.89      7.45 o
   2  -2  11      172.30      185.24      8.70 o
   3  -2  11      123.14      110.21     12.83 o
  -6  -1  11       18.17       11.29     10.67 o
  -5  -1  11        2.37        8.20     10.21 o
  -4  -1  11       21.42       24.91      9.67 o
  -3  -1  11       14.42       20.44     11.48 o
  -2  -1  11       13.81       11.72     10.92 o
  -1  -1  11      215.47      234.87      9.26 o
   0  -1  11        6.12       10.52      5.84 o
   1  -1  11       55.20       57.58      7.00 o
   2  -1  11      152.50      155.28      6.41 o
   3  -1  11      130.56      125.93      8.69 o
  -6   0  11       62.83       39.24     13.39 o
  -5   0  11       20.44       23.21     10.58 o
  -4   0  11       91.90       73.97     11.35 o
  -3   0  11       97.37       93.22      5.32 o
  -2   0  11        4.61        0.78     10.99 o
  -1   0  11        0.20        2.21      5.63 o
   0   0  11        5.45       16.16      9.31 o
   1   0  11       41.61       43.90     10.14 o
   2   0  11       87.06       81.77     10.28 o
   3   0  11      103.83       94.51      6.73 o
  -6   1  11       20.81       16.68     12.70 o
  -5   1  11      110.32      121.56     14.06 o
  -4   1  11      249.22      257.57     18.19 o
  -3   1  11       46.17       75.44     13.31 o
  -2   1  11      116.16      107.55     13.00 o
  -1   1  11       14.81       16.36      9.21 o
   0   1  11        1.87        9.05      9.27 o
   1   1  11       41.14       39.47     10.42 o
   2   1  11      125.38      105.08     11.53 o
  -6   2  11      100.15       99.50     14.12 o
  -5   2  11       75.01       70.93     14.72 o
  -4   2  11      119.90      169.16     15.29 o
  -3   2  11      155.09      160.70     14.88 o
  -2   2  11        4.40        1.27      7.07 o
  -1   2  11       36.13       31.09     11.08 o
   0   2  11        2.65        6.32      9.39 o
   1   2  11        9.31        2.20      9.40 o
  -6   3  11      167.17      168.67     17.70 o
  -5   3  11      151.94      191.44     17.31 o
  -4   3  11      106.55      112.54     15.17 o
  -3   3  11       17.74       14.11      7.97 o
  -2   3  11       12.51       12.63     10.73 o
  -1   3  11        3.77        8.40      9.64 o
   0   3  11        0.30        4.97      9.72 o
  -5   4  11      253.61      274.83     18.92 o
  -4   4  11       71.81       63.58     12.07 o
  -3   4  11        1.57       -4.32     10.86 o
  -2   4  11       44.65       32.65     12.44 o
  -1   4  11        6.71       12.06     11.32 o
  -1  -4  12       82.59       89.79     14.32 o
   0  -4  12      201.35      224.39     16.39 o
  -3  -3  12      225.67      248.11     18.34 o
  -2  -3  12      225.14      247.90     18.51 o
  -1  -3  12      102.30      110.89     14.18 o
   0  -3  12      129.73      123.93     12.87 o
   1  -3  12      171.34      182.48     10.55 o
  -4  -2  12      233.56      187.10     16.63 o
  -3  -2  12      154.73      194.15     17.09 o
  -2  -2  12      208.66      237.44     18.02 o
  -1  -2  12      516.32      492.53     12.54 o
   0  -2  12      179.11      181.97      9.45 o
   1  -2  12      205.62      215.75     12.32 o
  -4  -1  12       63.21       67.11     12.59 o
  -3  -1  12      207.71      225.71     18.35 o
  -2  -1  12      227.33      214.16     16.06 o
  -1  -1  12      333.90      331.29     10.78 o
   0  -1  12      410.70      408.65     10.44 o
   1  -1  12      199.94      231.93     10.19 o
  -5   0  12       10.11       23.30     13.38 o
  -4   0  12       12.49       18.32     12.38 o
  -3   0  12       96.11      117.44     16.02 o
  -2   0  12      171.70      190.51      8.72 o
  -1   0  12      215.09      201.06      8.22 o
   0   0  12      105.09      107.49      8.46 o
   1   0  12      116.49      129.61     12.20 o
  -5   1  12       15.12       22.60     14.10 o
  -4   1  12       38.11       67.79     14.76 o
  -3   1  12        0.38        2.39     11.62 o
  -2   1  12      197.20      211.35     18.22 o
  -1   1  12        5.40       17.58     10.88 o
   0   1  12        7.78        7.16      9.34 o
  -4   2  12        3.72       18.58     12.79 o
  -3   2  12      143.99      144.97     16.39 o
  -2   2  12       12.36       19.44     12.22 o
  -1   2  12        1.33       -1.81     10.46 o
 
